# Supplementary material for: References for Haplotype Imputation in the Big Data Era
Source: Mol Biol (Los Angel). Author manuscript; Available in PMC 2016 Jun 1. (PMC4888899; doi:10.4172/2168-9547.1000143)
Supplement: table [file NIHMS757128-supplement-table.xlsx]

## Sheet: Table 1
Supplementary Table 1. The datasets in the dbGaP database downloaded in the Summer 2015.
PubMedID	PubDate	Title	InitSample	ReplSample	Platform
19430482	2009-05-10	Multiple loci associated with indices of renal function and chronic kidney disease.	2,388 European ancestry cases, 17,489 European ancestry controls	1,932 cases, 19,534 controls	Affymetrix & Illumina [~2.5 million] (imputed)
22306650	2012-02-05	Common variants at 11p13 are associated with susceptibility to tuberculosis.	1,329 African ancestry cases, 1,847 African ancestry controls	2,024 African ancestry cases, 5,154 African ancestry controls, 1,025 Indonesian ancestry cases, 983 Indonesian ancestry controls, 4,441 European ancestry cases, 5,874 European ancestry controls	Affymetrix [793,964]
22791750	2012-07-12	Genome-wide association study identifies novel loci association with fasting insulin and insulin resistance in African Americans.	927 African American non-diabetic individuals	570 West African ancestry non-diabetic individuals	Affymetrix [5,396,838] (imputed)
22952603	2012-08-28	Genome-wide association study of d-amphetamine response in healthy volunteers identifies putative associations, including cadherin 13 (CDH13).	1 American Indian ancestry individual, 18 African American individuals, 10 Asian ancestry individuals, 325 European ancestry individuals, 17 Hispanic individuals, 10 individuals	NA	Affymetrix [5,476,100] (imputed)
22881374	2012-09-01	Genome-wide association and linkage study in the Amish detects a novel candidate late-onset Alzheimer disease gene.	109 Amish cases, 689 Amish controls	NA	Affymetrix [614,963]
19651812	2009-08-03	Common genetic variation near melatonin receptor MTNR1B contributes to raised plasma glucose and increased risk of type 2 diabetes among Indian Asians and European Caucasians.	698 Asian Indian ancestry cases, 6,776 Asian Indian ancestry controls	NA	Illumina [up to 544,390]
24324551	2013-11-20	Genome wide association study (GWAS) of Chagas cardiomyopathy in Trypanosoma cruzi seropositive subjects.	580 Brazilian ancestry individuals	NA	Affymetrix [5,486,770] (Imputed)
23001997	2012-12-06	Identification of a susceptibility locus in STAT4 for Beh&#x000e7;et's disease in Han Chinese in a genome-wide association study.	147 Han Chinese ancestry cases, 951 Han Chinese ancestry controls	554 Han Chinese ancestry cases, 1,159 Han Chinese ancestry controls	Affyemtrix [661,736]
24086445	2013-09-24	Genome-wide association analysis with gray matter volume as a quantitative phenotype in first-episode treatment-na&#x000ef;ve patients with schizophrenia.	74 Han Chinese ancestry cases, 51 Han Chinese ancestry controls	NA	[1,983,054] (Imputed)
17554260	2007-06-06	Robust associations of four new chromosome regions from genome-wide analyses of type 1 diabetes.	2,000 European ancestry cases, 3,000 European ancestry controls	2,997 European ancestry trios, 4,000 European ancestry cases, 5,000 European ancestry controls	Affymetrix
23793025	2013-06-23	Genome-wide meta-analysis identifies new susceptibility loci for migraine.	23,285 European ancestry cases, 95,425 European ancestry controls	NA	Affmetrix & Illumina [~2.3 million] (Imputed)
20694014	2010-08-08	Genome-wide association analyses identifies a susceptibility locus for tuberculosis on chromosome 18q11.2.	2,237 Sub-Saharan African ancestry cases, 3,122 Sub-Saharan African ancestry controls	1,462 Sub-Saharan African ancestry cases, 4,604 Sub-Saharan African ancestry controls	Affymetrix [>333,754] (imputed)
24001895	2013-09-03	Genome-wide association study meta-analysis reveals transethnic replication of mean arterial and pulse pressure loci.	22,275 East Asian ancestry individuals, 4,325 South East Asian ancestry individuals	28,783 East Asian ancestry individuals	Affymetrix & Illumina [~2.4 million] (Imputed)
21647700	2011-06-07	Genome-wide association and meta-analysis in populations from Starr County, Texas, and Mexico City identify type 2 diabetes susceptibility loci and enrichment for expression quantitative trait loci in top signals.	837 Mexican-American cases, 436 Mexican-American controls	967 Mexican ancestry cases, 343 Mexican ancestry controls	Affymetrix [1,829,586] (imputed)
23870195	2013-07-19	Genetics of coronary artery calcification among African Americans, a meta-analysis.	5,823 African American individuals	9,992 European ancestry individuals	Affymetrix & Illumina [up to 2,727,966] (imputed)
23376709	2013-01-31	A 2-stage genome-wide association study to identify single nucleotide polymorphisms associated with development of urinary symptoms after radiotherapy for prostate cancer.	346 European, African, Hispanic and Asian ancestry individuals	377 European, African, Hispanic and Asian ancestry individuals	Affymetrix [613,496]
22068335	2011-11-08	Common genetic variation in the 3'-BCL11B gene desert is associated with carotid-femoral pulse wave velocity and excess cardiovascular disease risk: the AortaGen Consortium.	4,216 Sardinian individuals, 20,634 European ancestry individuals	5,306 European ancestry individuals	Affymetrix & Illumina [~2.5 million] (imputed)
22036096	2011-11-01	A genome-wide meta-analysis of genetic variants associated with allergic rhinitis and grass sensitization and their interaction with birth order.	3,933 European ancestry cases, 8,965 European ancestry controls	NA	Affymetrix & Illumina [2,217,510] (imputed)
22412388	2012-03-08	A genome-wide scan of Ashkenazi Jewish Crohn's disease suggests novel susceptibility loci.	737 Ashkenazi Jewish cases, 2,257 Ashkenazi Jewish controls	971 Ashkenazi Jewish cases, 2,124 Ashkenazi Jewish controls	Affyemtrix & Illumina [1,060,934] (imputed)
23719583	2013-05-26	Genome-wide association study identifies a region on chromosome 11q14.3 associated with late rectal bleeding following radiation therapy for prostate cancer.	79 European, African, Asian, and Hispanic ancestry cases, 241 European, African, Asian, and Hispanic ancestry controls	107 European, African, Asian, and Hispanic ancestry cases, 671 European, African, Asian, and Hispanic ancestry controls	Affymetrix [614,453]
24057671	2013-09-18	Genome-wide association study of ancestry-specific TB risk in the South African Coloured population.	642 South African coloured cases, 91 South African coloured controls	NA	Affymetrix [up to 4,467,279] (imputed)
23972371	2013-08-20	Genome-wide association analysis of blood-pressure traits in African-ancestry individuals reveals common associated genes in African and non-African populations.	28,190 African American individuals, 1,188 Nigerian ancestry individuals	69,395 European ancestry individuals, 5,266 African American individuals, 6,497 African ancestry individuals, 19,601 East Asian ancestry individuals	Affymetrix & Illumina [~2.42 million] (Imputed)
18252221	2008-01-24	Three genome-wide association studies and a linkage analysis identify HERC2 as a human iris color gene.		5,575 European ancestry individuals, 1,292 Erasmus Ruchpen individuals	Affymetrix and Illumina[up to ~500,000](pooled)
22829776	2012-07-19	A genome-wide association meta-analysis of circulating sex hormone-binding globulin reveals multiple Loci implicated in sex steroid hormone regulation.	21,791 European ancestry individuals	8,175 European ancestry individuals	Affmyetrix & Illumina [2,543,887] (imputed)
21886157	2011-08-31	Human metabolic individuality in biomedical and pharmaceutical research.	2,820 European ancestry individuals	NA	Affmyetrix & Illumina [534,665]
22354554	2012-02-21	Genome-wide association analysis of juvenile idiopathic arthritis identifies a new susceptibility locus at chromosomal region 3q13.	814 European ancestry cases, 658 European ancestry controls, 2,400 controls	1,744 European ancestry cases, 7,010 European ancestry controls	Affmyetrix [561,137]
22197932	2011-12-25	Meta-analysis of genome-wide association studies identifies three new risk loci for atopic dermatitis.	5,606 European ancestry cases, 20,565 European ancestry controls	5,419 European ancestry cases, 19,833 European ancestry controls	Afftmetrix & Illumina [~2.5 million] (imputed)
22144573	2011-12-05	Genome-wide association study for coronary artery calcification with follow-up in myocardial infarction.	9,961 European ancestry individuals	6,032 European ancestry individuals	Affyemtrix & Illumina [~2.5 million] (imputed)
22700719	2012-06-13	Common variation at 6p21.31 (BAK1) influences the risk of chronic lymphocytic leukemia.	1,121 European ancestry cases, 3,745 European ancestry controls	861 European ancestry cases, 2,033 European ancestry controls	Affymetrix & Illumina [~1,500,000] (imputed)
21297633	2011-02-06	Meta-analysis identifies 29 additional ulcerative colitis risk loci, increasing the number of confirmed associations to 47.	6,687 European ancestry cases, 19,718 European ancestry controls	9,628 European ancestry cases, 12,917 European ancestry controls	Affymetrix & Illumina [~1.1 million] (imputed)
23006423	2012-09-24	Genetic association with overall survival of taxane-treated lung cancer patients - A genome-wide association study in human lymphoblastoid cell lines followed by a clinical association study.	96 African American lymphoblastoid cell lines, 96 European ancestry lymphoblastoid cell lines, 96 Han Chinese ancestry lymphoblastoid cell lines	NA	Affymetrix & Illumina [~1.3 million]
21278746	2011-01-30	Common variants in ZNF365 are associated with both mammographic density and breast cancer risk.	4,877 European ancestry female individuals	1,145 European ancestry female individuals, 1,690 female individuals	Affymetrix & Illumina [~2 million] (imputed)
19587794	2009-07-09	Common genetic variation near the phospholamban gene is associated with cardiac repolarisation: meta-analysis of three genome-wide association studies.	3,558 European ancestry individuals	29,527 European ancestry individuals	Affymetrix & Illumina [~2,399,142] (imputed)
20031576	2009-04-01	Association of novel genetic Loci with circulating fibrinogen levels: a genome-wide association study in 6 population-based cohorts.	22,096 European ancestry individuals	17,686 European ancestry female individuals	Affymetrix & Illumina [~2,661,766] (imputed)
20453842	2010-05-09	Genome-wide association study meta-analysis identifies seven new rheumatoid arthritis risk loci.	5,539 European ancestry cases, 20,169 European ancestry controls	6,768 European ancestry cases, 8,806 European ancestry controls	Affymetrix & Illumina [~2,716,259] (imputed)
24824216	2014-05-13	Genome-wide interaction studies reveal sex-specific asthma risk alleles.	1,052 European ancestry male cases, 1,019 European ancestry female cases, 709 European ancestry male controls, 826 European ancestry female controls, 675 African American/African Caribbean male cases, 837 African American/African Caribbean female cases, 577 African American/African Caribbean male controls, 926 African American/African Caribbean female controls, 926 Latino male cases, 710 Latino f…	NA	Affymetrix & Illumina [~2.1 million] (Imputed)
20011104	2009-12-05	A genome-wide association study reveals variants in ARL15 that influence adiponectin levels.	8,531 European ancestry individuals	6,202 European ancestry individuals	Affymetrix & Illumina [~2.2 million] (imputed)
22423221	2012-03-08	A meta-analysis and genome-wide association study of platelet count and mean platelet volume in african americans.	16,388 African American individuals	NA	Affymetrix & Illumina [~2.2 million](imputed)
20526338	2010-06-06	Genome-wide meta-analyses identifies seven loci associated with platelet aggregation in response to agonists.	Up to 3,991 European ancestry individuals	Up to 840 African American individuals	Affymetrix & Illumina [~2.33 million] (imputed)
20372150	2010-04-06	Variants in ADCY5 and near CCNL1 are associated with fetal growth and birth weight.	10,623 European ancestry individuals	27,591 European ancestry individuals, 1,415 Filipino ancestry individuals, 746 North African ancestry individuals, 333 Turkish ancestry individuals	Affymetrix & Illumina [~2.4 million] (imputed)
21239051	2011-01-14	Identification of ADAMTS7 as a novel locus for coronary atherosclerosis and association of ABO with myocardial infarction in the presence of coronary atherosclerosis: two genome-wide association studies.	1,808 European ancestry AngCAD cases, 915 European ancestry controls, 4,572 European ancestry AngCAD with MI cases, 2,739 European ancestry AngCAD without MI controls	10,585 European ancestry AngCAD cases, 6,468 European ancestry controls, 1,211 European ancestry AngCAD with MI cases, 905 European ancestry AngCAD without MI controls	Affymetrix & Illumina [~2.4 million] (imputed)
21423719	2011-03-10	Genome-wide association analysis identifies variants associated with nonalcoholic fatty liver disease that have distinct effects on metabolic traits.	880 Amish individuals, 6,296 European ancestry individuals	592 European ancestry cases, 1,405 European ancestry controls	Affymetrix & Illumina [~2.4 million] (imputed)
22504419	2012-04-15	Common variants at 12q15 and 12q24 are associated with infant head circumference.	10,768 European ancestry infants	8,321 European ancestry infants	Affymetrix & Illumina [~2.4 million] (imputed)
22581228	2012-05-13	A genome-wide approach accounting for body mass index identifies genetic variants influencing fasting glycemic traits and insulin resistance.	Up to 51,750 European ancestry individuals	Up to 33,823 European ancestry individuals	Affymetrix & Illumina [~2.4 million] (imputed)
19448620	2009-05-17	Meta-analysis of genome-wide association data identifies two loci influencing age at menarche.	17,510 European ancestry female individuals	NA	Affymetrix & Illumina [~2.5 million] (imputed)
19584346	2009-07-08	Genetic variants associated with cardiac structure and function: a meta-analysis and replication of genome-wide association data.	12,612 European ancestry individuals	4,094 European ancestry individuals	Affymetrix & Illumina [~2.5 million] (imputed)
19597492	2009-07-13	Variants in ZFHX3 are associated with atrial fibrillation in individuals of European ancestry.	3,413 cases, 37,105 referents	2,145 cases, 4,073 controls	Affymetrix & Illumina [~2.5 million] (imputed)
19744961	2009-09-10	Genome-wide significant predictors of metabolites in the one-carbon metabolism pathway.	3,305 European ancestry females, 1,458 European ancestry males	NA	Affymetrix & Illumina [~2.5 Million] (imputed)
20010834	2009-12-13	Genome-wide association study identifies five loci associated with lung function.	20,288 European ancestry individuals	up to 54,276 European ancestry individuals	Affymetrix & Illumina [~2.5 million] (imputed)
20062060	2010-01-10	Genome-wide association study of PR interval.	28,517 European ancestry individuals	NA	Affymetrix & Illumina [~2.5 million] (imputed)
20081858	2010-01-17	New genetic loci implicated in fasting glucose homeostasis and their impact on type 2 diabetes risk.	up to 46,186 European ancestry individuals	up to 76,558 European ancestry individuals	Affymetrix & Illumina [~2.5 million] (imputed)
20167578	2010-02-18	Large-scale genomic studies reveal central role of ABO in sP-selectin and sICAM-1 levels.	Up to 9,813 European ancestry individuals	NA	Affymetrix & Illumina [~2.5 million] (imputed)
20383146	2010-04-11	New loci associated with kidney function and chronic kidney disease.	Up to 67,093 European ancestry individuals	Up to 22,982 European ancestry individuals	Affymetrix & Illumina [~2.5 million] (imputed)
20418888	2010-04-25	Sequence variants at CHRNB3-CHRNA6 and CYP2A6 affect smoking behavior.	31,266 European ancestry individuals	54,731 European ancestry individuals	Affymetrix & Illumina [~2.5 million] (imputed)
20421499	2010-04-26	Genome-wide association identifies OBFC1 as a locus involved in human leukocyte telomere biology.	3,417 European ancestry individuals	1,893 African American and European ancestry individuals, 2,876 European ancestry individuals	Affymetrix & Illumina [~2.5 million] (imputed)
20558539	2010-06-17	Common genetic variants associate with serum phosphorus concentration.	16,264 European ancestry individuals	5,444 individuals	Affymetrix & Illumina [~2.5 million] (imputed)
20639392	2010-07-16	Genome-wide association analysis identifies multiple loci related to resting heart rate.	38,991 European ancestry individuals	NA	Affymetrix & Illumina [~2.5 million] (imputed)
20700443	2010-08-05	Genome-wide association studies of serum magnesium, potassium, and sodium concentrations identify six Loci influencing serum magnesium levels.	15,366 European ancestry individuals	8,463 European ancestry individuals	Affymetrix & Illumina [~2.5 million] (imputed)
20705733	2010-08-12	Common variants in the calcium-sensing receptor gene are associated with total serum calcium levels.	20,611 European ancestry individuals	NA	Affymetrix & Illumina [~2.5 million] (imputed)
20858683	2010-09-21	Common variants at 10 genomic loci influence hemoglobin A&#x000e2;&#x00082;&#x00081;(C) levels via glycemic and nonglycemic pathways.	up to 46,368 European ancestry individuals	NA	Affymetrix & Illumina [~2.5 million] (imputed)
20884846	2010-09-30	Multiple genetic loci influence serum urate levels and their relationship with gout and cardiovascular disease risk factors.	28,283 European ancestry individuals	22,054 European ancestry individuals	Affymetrix & Illumina [~2.5 million] (imputed)
21076409	2010-11-14	Common variants in 22 loci are associated with QRS duration and cardiac ventricular conduction.	39,717 European ancestry individuals, 690 Orcadian individuals	7,170 European ancestry individuals	Affymetrix & Illumina [~2.5 million] (imputed)
21102462	2010-11-21	Thirty new loci for age at menarche identified by a meta-analysis of genome-wide association studies.	86,142 European ancestry female individuals, 557 Old Order Amish female individuals, 1,103 Erasmus Rucphen female individuals	Up to 12,813 European ancestry female individuals, 910 Val Borbera female individuals, 348 Orcadian female individuals, 338 Friuli Venezia Giulia female individuals, 322 Carlantino female individuals	Affymetrix & Illumina [~2.5 million] (imputed)
21149283	2010-12-10	Novel association to the proprotein convertase PCSK7 gene locus revealed by analysing soluble transferrin receptor (sTfR) levels.	Up to 6,616 individuals	NA	Affymetrix & Illumina [~2.5 million] (imputed)
21208937	2011-01-04	Identification of a common variant in the TFR2 gene implicated in the physiological regulation of serum iron levels.	Up to 5,633 European ancestry individuals	Up to 3,457 European ancestry individuals	Affymetrix & Illumina [~2.5 million] (imputed)
21216879	2011-01-07	A genome-wide association study identifies novel loci associated with circulating IGF-I and IGFBP-3.	10,280 European ancestry individuals	NA	Affymetrix & Illumina [~2.5 million] (imputed)
21300955	2011-02-07	Meta-analysis of genome-wide association studies in &gt;80 000 subjects identifies multiple loci for C-reactive protein levels.	66,185 European ancestry individuals	16,540 European ancestry individuals	Affymetrix & Illumina [~2.5 million] (imputed)
21355061	2011-02-25	CUBN is a gene locus for albuminuria.	31,580 European ancestry individuals	31,277 European ancestry individuals	Affymetrix & Illumina [~2.5 million] (imputed)
21357676	2011-02-28	Sequence variants at CYP1A1-CYP1A2 and AHR associate with coffee consumption.	5,840 European ancestry individuals, 771 Sorb individuals	4,050 European ancestry individuals	Affymetrix & Illumina [~2.5 million] (imputed)
21386085	2011-03-08	A bivariate genome-wide approach to metabolic syndrome: STAMPEED consortium.	22,161 European ancestry individuals	NA	Affymetrix & Illumina [~2.5 million] (imputed)
21490707	2011-04-07	Genome-wide meta-analysis identifies regions on 7p21 (AHR) and 15q24 (CYP1A2) as determinants of habitual caffeine consumption.	47,431 European ancestry individuals	NA	Affymetrix & Illumina [~2.5 million] (imputed)
21738491	2011-06-30	Identification of a sudden cardiac death susceptibility locus at 2q24.2 through genome-wide association in European ancestry individuals.	1,283 European ancestry cases, ~20,000 European ancestry controls	3,119 European ancestry cases, 11,146 European ancestry controls	Affymetrix & Illumina [~2.5 million] (imputed)
21782286	2011-07-20	A genome-wide association study of aging.	16,995 European ancestry individuals	NA	Affymetrix & Illumina [~2.5 million] (imputed)
21873549	2011-08-26	Genome-wide association identifies nine common variants associated with fasting proinsulin levels and provides new insights into the pathophysiology of type 2 diabetes.	10,701 European ancestry individuals	16,378 European ancestry individuals	Affymetrix & Illumina [~2.5 million] (imputed)
21909108	2011-09-11	Meta-analysis of genome-wide association studies from the CHARGE consortium identifies common variants associated with carotid intima media thickness and plaque.	Up to 31,211 European ancestry individuals	11,273 European ancestry individuals	Affymetrix & Illumina [~2.5 million] (imputed)
21909115	2011-09-11	Genetic variants in novel pathways influence blood pressure and cardiovascular disease risk.	69,395 European ancestry individuals	Up to 133,361 European ancestry individuals	Affymetrix & Illumina [~2.5 million] (imputed)
21946350	2011-09-25	Genome-wide association and large-scale follow up identifies 16 new loci influencing lung function.	48,201 European ancestry individuals	46,411 European ancestry individuals	Affymetrix & Illumina [~2.5 million] (imputed)
21998597	2011-10-06	Genetic determinants of serum testosterone concentrations in men.	8,938 European ancestry male individuals	5,491 European ancestry male individuals	Affymetrix & Illumina [~2.5 million] (imputed)
22139419	2011-11-30	New gene functions in megakaryopoiesis and platelet formation.	16,948 European ancestry individuals, 1,652 Val Borbera individuals	Up to 18,838 European ancestry individuals	Affymetrix & Illumina [~2.5 million] (imputed)
22504420	2012-04-15	Genome-wide meta-analysis identifies 56 bone mineral density loci and reveals 14 loci associated with risk of fracture.	Up to 32,961 European and East Asian ancestry individuals	Up to 50,933 European and East Asian ancestry individuals	Affymetrix & Illumina [~2.5 million] (imputed)
22504421	2012-04-15	Common variants at 12q14 and 12q24 are associated with hippocampal volume.	9,232 European ancestry individuals	2,318 European ancestry individuals	Affymetrix & Illumina [~2.5 million] (imputed)
22544366	2012-04-29	Meta-analysis identifies six new susceptibility loci for atrial fibrillation.	6,707 European ancestry cases, 52,426 European ancestry controls	5,381 European ancestry casses, 10,030 European ancestry controls	Affymetrix & Illumina [~2.5 million] (imputed)
22570627	2012-05-03	Common genetic determinants of intraocular pressure and primary open-angle glaucoma.	11,972 European ancestry individuals	7,482 European ancestry individuals	Affymetrix & Illumina [~2.5 million] (imputed)
22703881	2012-06-14	Genetic associations for activated partial thromboplastin time and prothrombin time, their gene expression profiles, and risk of coronary artery disease.	9,240 European ancestry individuals	2611 European ancestry individuals	Affymetrix & Illumina [~2.5 million] (imputed)
22792071	2012-07-05	WNT16 influences bone mineral density, cortical bone thickness, bone strength, and osteoporotic fracture risk.	5,672 European ancestry individuals	NA	Affymetrix & Illumina [~2.5 million] (imputed)
23001564	2012-09-25	Genome-wide meta-analysis points to CTC1 and ZNF676 as genes regulating telomere homeostasis in humans.	9,190 European ancestry individuals	2,226 individuals	Affymetrix & Illumina [~2.5 million] (imputed)
23028342	2012-09-20	New susceptibility loci associated with kidney disease in type 1 diabetes.	Up to 2,916 European ancestry Type 1 Diabetes cases with nephropathy, 3,315 European ancestry Type 1 Diabetes cases without nephropathy	Up to 1,493 European ancestry Type 1 Diabetes cases with nephropathy, 3,191 European ancestry Type 1 Diabetes cases without nephropathy	Affymetrix & Illumina [~2.5 Million] (imputed)
23362303	2013-01-29	Genome-wide association study identifies novel loci associated with concentrations of four plasma phospholipid fatty acids in the de novo lipogenesis pathway: results from the Cohorts for Heart and Aging Research in Genomic Epidemiology (CHARGE) consortium.	8,961 European ancestry individuals		Affymetrix & Illumina [~2.5 million] (imputed)
23652523	2013-05-08	Identification of genetic loci associated with Helicobacter pylori serologic status.	2,623 European ancestry high titer cases, 7,862 European ancestry low or no titer controls	NA	Affymetrix & Illumina [~2.5 million] (imputed)
23817571	2013-06-30	Meta-analysis of genome-wide association studies identifies ten loci influencing allergic sensitization.	5,789 European ancestry cases, 10,056 European ancestry controls	6,114 European ancestry cases, 9,920 European ancestry controls	Affymetrix & Illumina [~2.5 million] (Imputed)
24262325	2013-11-21	Shared genetic susceptibility to ischemic stroke and coronary artery disease: a genome-wide analysis of common variants.	12,389 cases, 62,004 controls	NA	Affymetrix & Illumina [~2.5 million] (imputed)
24578125	2014-02-27	Common variants in UMOD associate with urinary uromodulin levels: a meta-analysis.	10,884 European ancestry individuals	NA	Affymetrix & Illumina [~2.5 million] (Imputed)
24770850	2014-04-25	Genome-wide association study of sexual maturation in males and females highlights a role for body mass and menarche loci in male puberty.	6,147 European ancestry girls, 3,769 European ancestry boys	Up to 1,376 European ancestry individuals	Affymetrix & Illumina [~2.5 million] (Imputed)
24861553	2014-05-26	Meta-analysis of genome-wide association studies in East Asian-ancestry populations identifies four new loci for body mass index.	82,438 East Asian ancestry individuals, 4,301 South East ancestry individuals	Up to 47,352 East Asian ancestry individuals	Affymetrix & Illumina [~2.5 million] Imputed
19862010	2009-10-11	Multiple loci influence erythrocyte phenotypes in the CHARGE Consortium.	24,167 European ancestry individuals	9,456 European ancestry individuals	Affymetrix & Illumina [~2.5 million](imputed)
21533175	2011-04-14	Eight common genetic variants associated with serum DHEAS levels suggest a key role in ageing mechanisms.	14,846 European ancestry individuals	NA	Affymetrix & Illumina [~2.5 million](imputed)
22479191	2012-03-29	Genome-wide association and functional follow-up reveals new loci for kidney function.	74,354 European ancestry individuals	56,246 European ancestry individuals	Affymetrix & Illumina [~2.5 million} (imputed)
21980299	2011-09-29	A genome-wide meta-analysis of six type 1 diabetes cohorts identifies multiple associated loci.	9,934 European ancestry cases, 16,956 European ancestry controls	1,120 European ancestry affected trios	Affymetrix & Illumina [~2.54 million] (imputed)
19525953	2009-06-14	Meta-analysis of genome scans and replication identify CD6, IRF8 and TNFRSF1A as new multiple sclerosis susceptibility loci.	2,624 European ancestry cases, 7,220 European ancestry controls	2,215 European ancestry cases, 2,116 European ancestry controls	Affymetrix & Illumina [~2.56 million] (imputed)
21244703	2011-01-18	Modeling the cumulative genetic risk for multiple sclerosis from genome-wide association data.	2,124 cases, 6,720 controls	1,618 cases, 1,988 controls	Affymetrix & Illumina [~2.56 million] (imputed)
20231535	2010-03-15	Novel associations of multiple genetic loci with plasma levels of factor VII, factor VIII, and von Willebrand factor: The CHARGE (Cohorts for Heart and Aging Research in Genome Epidemiology) Consortium.	Up to 23,608 European ancestry individuals	Up to 7,604 European ancestry individuals	Affymetrix & Illumina [~2.6 million] (imputed)
19966805	2009-12-06	The imprinted DLK1-MEG3 gene region on chromosome 14q32.2 alters susceptibility to type 1 diabetes.	7,514 European ancestry cases, 9,045 European ancestry controls	4,840 European ancestry cases, 2,670 European ancestry controls, 5,766 European ancestry familial triads	Affymetrix & Illumina [~2.6 million](imputed)
23754948	2013-06-06	Sex-stratified genome-wide association studies including 270,000 individuals show sexual dimorphism in genetic loci for anthropometric traits.	up to 60,586 European ancestry males, up to 73,137 European ancestry females	up to 62,395 European ancestry males, up to 74,657 European ancestry females	Affymetrix & Illumina [~2.8 million] (Imputed)
22832964	2012-05-22	Genome-wide meta-analyses of smoking behaviors in African Americans.	Up to 32,389 African American individuals	NA	Affymetrix & Illumina [~2.9 million] (imputed)
21804549	2011-07-31	Meta-analysis of genome-wide association studies of asthma in ethnically diverse North American populations.	2,088 European ancestry cases, 1,612 African American and African Caribbean cases, 1,688 Hispanic cases	2,727 European ancestry cases, 2,147 African American and African Caribbean cases, 2,299 Hispanic cases	Affymetrix & Illumina [>2 million] (imputed)
23388002	2013-02-17	Genetic associations with valvular calcification and aortic stenosis.	6,942 European ancestry individuals	745 European ancestry individuals, 2,497 African American individuals, 2,027 Hispanic individuals, 774 Chinese ancestry individuals	Affymetrix & Illumina [>2.5 million] (Imputed)
22219177	2012-01-04	A genome-wide search for loci interacting with known prostate cancer risk-associated genetic variants.	4,723 European ancestry cases, 4,792 European ancestry controls	NA	Affymetrix & Illumina [1,117,531] (imputed)
24755620	2014-04-22	Overrepresentation of glutamate signaling in Alzheimer's disease: network-based pathway enrichment using meta-analysis of genome-wide association studies.	2,540 European ancestry cases, 2,029 European ancestry controls	NA	Affymetrix & Illumina [1,216,213] (Imputed)
21042317	2010-11-02	Genome-wide association study of major depressive disorder: new results, meta-analysis, and lessons learned.	2,431 European ancestry cases, 3,673 European ancestry controls	3,332 European ancestry cases, 3,228 European ancestry controls	Affymetrix & Illumina [1,251,157] (imputed)
22832960	2012-05-15	A genome-wide meta-analysis of association studies of Cloninger's Temperament Scales.	Up to 12,433 European ancestry individuals	NA	Affymetrix & Illumina [1,252,222] (imputed)
20691247	2010-08-04	A genome-wide association study of Cloninger's temperament scales: implications for the evolutionary genetics of personality.	5,117 European ancestry individuals from 2567 families	NA	Affymetrix & Illumina [1,252,387] (imputed)
21926974	2011-09-18	Genome-wide association study identifies five new schizophrenia loci.	9,394 European ancestry cases, 12,462 European ancestry controls	8,442 European ancestry cases, 21,397 European ancestry controls	Affymetrix & Illumina [1,252,901] (imputed)
20923822	2010-10-05	Radiation pharmacogenomics: a genome-wide association approach to identify radiation response biomarkers using human lymphoblastoid cell lines.	Human lymphoblastoid cell lines; 93 of African American, 89 of European ancestry, and 95 of Han Chinese American ancestry	NA	Affymetrix & Illumina [1,348,798]
24483146	2014-02-01	Discovery of genetic biomarkers contributing to variation in drug response of cytidine analogues using human lymphoblastoid cell lines.	60 European ancestry lymphoblastoid cell lines, 54 African American lymphoblastoid cell lines, 60 Han Chinese ancestry lymphoblastoid cell lines	NA	Affymetrix & Illumina [1,348,798]
21177773	2010-12-22	Acetaminophen-NAPQI hepatotoxicity: a cell line model system genome-wide association study.	60 European ancestry lymphoblastoid cell lines, 56 African American lymphoblastoid cell lines, 60 Han Chinese American lymphoblastoid cell lines	NA	Affymetrix & Illumina [1,348,864]
24448986	2014-01-21	Genome-wide association study identifies a new SMAD7 risk variant associated with colorectal cancer risk in East Asians.	1,773 East Asian ancestry cases, 2,642 East Asian ancestry controls	6,902 East Asian ancestry cases, 7,862 East Asian ancestry controls	Affymetrix & Illumina [1,695,815] (imputed)
24449572	2014-01-01	Novel rheumatoid arthritis susceptibility locus at 22q12 identified in an extended UK genome-wide association study.	3,034 European ancestry cases, 5,271 European ancestry controls	4,726 European ancestry cases, 2,625 European ancestry controls	Affymetrix & Illumina [1,831,729] (Imputed)
22446963	2012-03-25	Meta-analysis identifies nine new loci associated with rheumatoid arthritis in the Japanese population.	4,074 Japanese ancestry cases, 16,891 Japanese ancestry controls	5,277 Japanese ancestry cases, 21,684 Japanese ancestry controls	Affymetrix & Illumina [1,948,139]
23128233	2012-11-01	Host-microbe interactions have shaped the genetic architecture of inflammatory bowel disease.	12,924 European ancestry cases, 21,442 European ancestry controls	25,683 European ancestry cases, 17,015 European ancestry controls	Affymetrix & Illumina [1.23 million](imputed)
21572416	2011-05-15	Meta-analysis of genome-wide association studies identifies common variants associated with blood pressure variation in east Asians.	19,608 East Asian ancestry individuals	30,765 East Asian ancestry individuals	Affymetrix & Illumina [1.7 million] (imputed)
23824729	2013-07-03	Common genetic loci influencing plasma homocysteine concentrations and their effect on risk of coronary artery disease.	44,147 European ancestry individuals	NA	Affymetrix & Illumina [2,090,256] (Imputed)
21681796	2011-06-16	Genome-wide association studies of cerebral white matter lesion burden: the CHARGE consortium.	9,361 European ancestry individuals	3,024 European ancestry individuals	Affymetrix & Illumina [2,153,274] (imputed)
19369658	2009-04-15	Genomewide association studies of stroke.	19,602 European ancestry individuals	3,004 African American individuals	Affymetrix & Illumina [2,194,468]
22504418	2012-04-15	Common variants at 6q22 and 17q21 are associated with intracranial volume.	8,175 European ancestry individuals	1,752 European ancestry individuals	Affymetrix & Illumina [2,229,753](imputed)
22479309	2012-03-29	Genome-wide association study to identify common variants associated with brachial circumference: a meta-analysis of 14 cohorts.	18,753 European ancestry individuals	3,623 European ancestry individuals	Affymetrix & Illumina [2,238,430] (imputed)
22797727	2012-07-15	Meta-analysis identifies multiple loci associated with kidney function-related traits in east Asian populations.	39,717 East Asian ancestry individuals	17,461 East Asian ancestry individuals	Affymetrix & Illumina [2,281,523] (imputed)
21700618	2011-06-23	Genome-wide association study identifies novel alleles associated with risk of cutaneous basal cell carcinoma and squamous cell carcinoma.	2,045 European ancestry cases, 6,013 European ancestry controls	1,426 cases, 4,845 controls	Affymetrix & Illumina [2,318,094] (imputed)
21460841	2011-04-03	Common variants at MS4A4/MS4A6E, CD2AP, CD33 and EPHA1 are associated with late-onset Alzheimer's disease.	8,309 European ancestry cases, 7,366 European ancestry controls	10,523 European ancestry cases, 28,231 European ancestry controls	Affymetrix & Illumina [2,324,889] (imputed)
21068099	2010-11-10	Meta-analysis of genome-wide association studies confirms a susceptibility locus for knee osteoarthritis on chromosome 7q22.	2,371 European ancestry cases, 35,909 European ancestry controls	4,338 European ancestry cases, 8,530 European ancestry controls, 1,183 East Asian ancestry cases, 1,245 East Asian ancestry controls	Affymetrix & Illumina [2,335,627] (imputed)
21305692	2011-02-08	Genome-wide association analysis of age at onset and psychotic symptoms in bipolar disorder.	2,836 European ancestry cases, 2,744 European ancestry controls	3,916 European cases, 5,112 controls	Affymetrix & Illumina [2,373,895] (imputed)
22693459	2012-05-31	Six novel susceptibility Loci for early-onset androgenetic alopecia and their unexpected association with common diseases.	3,891 European ancestry cases, 8,915 European ancestry controls	NA	Affymetrix & Illumina [2,391,230] (imputed)
21423239	2011-03-25	A genome-wide association study of attempted suicide.	1,201 European and unknown ancestry attempters, 1,497 European and unknown ancestry non-attempters	1,295 attempters, 1,822 non-attempters	Affymetrix & Illumina [2,408,051] (imputed)
21926972	2011-09-18	Large-scale genome-wide association analysis of bipolar disorder identifies a new susceptibility locus near ODZ4.	7,481 European ancestry cases, 9,250 European ancestry controls	4,496 European ancestry cases, 42,422 European ancestry controls	Affymetrix & Illumina [2,415,422] (imputed)
20581827	2010-06-27	Twelve type 2 diabetes susceptibility loci identified through large-scale association analysis.	8,130 European ancestry cases, 38,987 European ancestry controls	Up to 34,412 European ancestry cases, 59,925 European ancestry controls	Affymetrix & Illumina [2,426,886] (imputed)
22990020	2012-09-18	Genome-wide association study for circulating levels of PAI-1 provides novel insights into its regulation.	19,599 European ancestry individuals	10,764 European ancestry individuals	Affymetrix & Illumina [2,445,683] (imputed)
22344219	2012-02-19	Meta-analysis identifies common variants associated with body mass index in east Asians.	22,762 East Asian ancestry individuals, 2,522 Malay ancestry individuals, 2,431 Chinese, Malay and Asian Indian ancestry individuals	53,215 East Asian ancestry results, 2,118 Malay ancestry individuals	Affymetrix & Illumina [2,474,474] (imputed)
20445134	2010-05-05	Association of genome-wide variation with the risk of incident heart failure in adults of European and African ancestry: a prospective meta-analysis from the cohorts for heart and aging research in genomic epidemiology (CHARGE) consortium.	20,926 European ancestry individuals, 2,895 African ancestry individuals	NA	Affymetrix & Illumina [2,478,304] (imputed)
21738479	2011-06-30	Genome-wide association study of white blood cell count in 16,388 African Americans: the continental origins and genetic epidemiology network (COGENT).	16,388 African American individuals	3,551 Hispanic individuals, 14,767 Japanese ancestry individuals, 19,509 European ancestry individuals	Affymetrix & Illumina [2,489,215] (imputed)
19430483	2009-05-10	Genome-wide association study identifies eight loci associated with blood pressure.	34,433 European ancestry individuals	Up to 100,347 European ancestry individuals, up to 12,889 Indian Asian ancestry individuals	Affymetrix & Illumina [2,497,993] (imputed)
23969696	2013-08-22	Multiethnic meta-analysis of genome-wide association studies in &gt;100 000 subjects identifies 23 fibrinogen-associated Loci but no strong evidence of a causal association between circulating fibrinogen and cardiovascular disease.	91,323 European ancestry individuals	8,423 African American individuals, 1,447 Hispanic individuals	Affymetrix & Illumina [2,515,567] (Imputed)
21502573	2011-04-21	Genetic predictors of fibrin D-dimer levels in healthy adults.	21,052 European ancestry individuals	NA	Affymetrix & Illumina [2,522,393] (imputed)
22683750	2012-06-06	A meta-analysis of genome-wide association studies of the electrocardiographic early repolarization pattern.	7,482 European ancestry individuals	7,151 European ancestry individuals	Affymetrix & Illumina [2,523,555] (imputed)
22494929	2012-04-16	Meta-analysis of two genome-wide association studies identifies four genetic loci associated with thyroid function.	3,736 European ancestry individuals	3,727 European ancestry individuals	Affymetrix & Illumina [2,524,918] (imputed)
22190364	2011-12-01	Genome-wide meta-analysis identifies novel multiple sclerosis susceptibility loci.	5,545 European ancestry cases, 12,153 European ancestry controls	NA	Affymetrix & Illumina [2,529,394]
19430479	2009-05-10	Genome-wide association study of blood pressure and hypertension.	29,136 European ancestry individuals	34,433 European ancestry individuals	Affymetrix & Illumina [2,533,153](imputed)
20010835	2009-12-13	Meta-analyses of genome-wide association studies identify multiple loci associated with pulmonary function.	20,890 European ancestry individuals	16,178 European ancestry individuals	Affymetrix & Illumina [2,534,500] (imputed)
19801982	2009-10-04	Twenty bone-mineral-density loci identified by large-scale meta-analysis of genome-wide association studies.	19,195 European ancestry individuals	NA	Affymetrix & Illumina [2,543,686](imputed)
21441570	2011-03-26	Genome-wide meta-analysis for severe diabetic retinopathy.	973 European ancestry cases, 1,856 European ancestry controls	NA	Affymetrix & Illumina [2,543,887] (imputed)
22843503	2012-07-26	Genome-wide association analysis identifies TYW3/CRYZ and NDST4 loci associated with circulating resistin levels.	3,248 European ancestry individuals	659 European ancestry individuals	Affymetrix & Illumina [2,543,887] (imputed)
24047826	2013-09-18	Genome-wide association study identifies 3 genomic loci significantly associated with serum levels of homoarginine: the AtheroRemo Consortium.	5,143 European ancestry individuals	1,474 European ancestry individuals	Affymetrix & Illumina [2,543,887] (Imputed)
22267201	2012-01-22	Meta-analyses identify 13 loci associated with age at menopause and highlight DNA repair and immune pathways.	38,968 European ancestry female individuals	Up to 14,435 European ancestry female individuals	Affymetrix & Illumina [2,551,160] (imputed)
22993228	2012-09-19	Novel genetic variants associated with lumbar disc degeneration in northern Europeans: a meta-analysis of 4600 subjects.	4,683 European ancestry individuals	NA	Affymetrix & Illumina [2,552,511] (imputed)
19414484	2009-05-04	Genome-wide association meta-analysis for total serum bilirubin levels.	9,464 individuals	NA	Affymetrix & Illumina [2,555,103] (imputed)
19557161	2009-06-26	Genome-wide association scan meta-analysis identifies three Loci influencing adiposity and fat distribution.	38,580 European ancestry individuals	Up to 102,064 European ancestry individuals	Affymetrix & Illumina [2,573,738] (imputed)
21124955	2010-11-18	Genome-wide association study identifies two novel regions at 11p15.5-p13 and 1p31 with major impact on acute-phase serum amyloid A.	3,329 European ancestry individuals, 882 Sorbian individuals	2,136 European ancestry individuals	Affymetrix & Illumina [2,593,456] (imputed)
22158537	2011-12-11	Meta-analysis of genome-wide association studies identifies eight new loci for type 2 diabetes in east Asians.	5,999 East Asian ancestry cases, 9,001 East Asian ancestry controls, 794 Malaysian ancestry cases, 1,240 Malaysian ancestry controls, 159 Filipino ancestry cases, 1,624 Filipino ancestry controls.	18,127 East Asian ancestry cases, 17,746 East Asian ancestry controls	Affymetrix & Illumina [2,626,356](imputed)
22003152	2011-10-14	Eight genetic loci associated with variation in lipoprotein-associated phospholipase A2 mass and activity and coronary heart disease: meta-analysis of genome-wide association studies from five community-based studies.	12,126 European ancestry individuals, 1,538 individuals	NA	Affymetrix & Illumina [2,661,766] (imputed)
23139255	2012-11-08	Novel loci associated with PR interval in a genome-wide association study of 10 African American cohorts.	13,415 African American individuals	NA	Affymetrix & Illumina [2,845,108] (imputed)
22589738	2012-05-10	Genome-wide association for abdominal subcutaneous and visceral adipose reveals a novel locus for visceral fat in women.	5,560 European ancestry female individuals, 4,997 European ancestry male individuals	NA	Affymetrix & Illumina [2.5 million] (imputed)
24509480	2014-02-09	Genome-wide trans-ancestry meta-analysis provides insight into the genetic architecture of type 2 diabetes susceptibility.	12,171 European ancestry cases, 56,862 European ancestry controls, 6,952 East Asian ancestry cases, 11,865 East Asian ancestry controls, 5,561 South Asian ancestry cases, 14,458 South Asian ancestry controls, 1,804 Mexican ancestry cases, 779 Mexican ancestry controls	21,491 European ancestry cases, 55,647 European ancestry controls	Affymetrix & Illumina [2.5 million] (Imputed)
22484627	2012-04-08	A genome-wide association meta-analysis identifies new childhood obesity loci.	5,530 European ancestry cases, 8,318 European ancestry controls	2,214 European ancestry cases, 2,674 European ancestry controls	Affymetrix & Illumina [2.7 million] (imputed)
23166209	2012-11-19	Impact of ancestry and common genetic variants on QT interval in African Americans.	13,105 African American individuals	NA	Affymetrix & Illumina [2.8 million] (imputed)
21998595	2011-10-06	Identification, replication, and fine-mapping of Loci associated with adult height in individuals of african ancestry.	20,427 African ancestry individuals	Up to 16,436 African American individuals	Affymetrix & Illumina [3,310,998] (imputed)
23966867	2013-08-15	Genome-wide association of body fat distribution in African ancestry populations suggests new loci.	Up to 23,564 African American individuals	Up to 10,027 African American individuals	Affymetrix & Illumina [3.2 million] Imputed
22792082	2012-07-05	Genome-wide association analysis in asthma subjects identifies SPATS2L as a novel bronchodilator response gene.	1,644 European ancestry cases	1,051 European ancestry cases	Affymetrix & Illumina [4,571,615] (imputed)
24656865	2014-03-18	Meta-analysis of genome-wide association studies identifies 1q22 as a susceptibility locus for intracerebral hemorrhage.	664 European ancestry lobar cases, 881 European ancestry nonlobar cases, 1,481 European ancestry controls	513 European ancestry cases, 634 African American cases, 534 Hispanic cases, 1,552 European ancestry controls, 449 African American controls, 260 Hispanic controls	Affymetrix & Illumina [5,258,103] (imputed)
20418485	2010-04-23	Genome-wide association study of circulating vitamin D levels.	4,501 European ancestry individuals	2,221 European ancestry individuals	Affymetrix & Illumina [593,253] (imputed)
22705344	2012-06-15	Heritability and genome-wide association study to assess genetic differences between advanced age-related macular degeneration subtypes.	819 European ancestry geographic atrophy cases, 4,134 European ancestry controls	NA	Affymetrix & Illumina [6,036,699] (imputed)
23979607	2013-08-27	Genome-wide analyses of borderline personality features.	up to 7,125 individuals	1,301 individuals	Affymetrix & Illumina [6,670,475]
22182935	2011-12-20	Genome-wide association study meta-analysis of European and Asian-ancestry samples identifies three novel loci associated with bipolar disorder.	5,568 European ancestry cases, 7,187 European ancestry controls, 1,000 Taiwanese cases, 1,000 Taiwanese controls	1,115 European ancestry cases, 2,728 European ancestry controls	Affymetrix & Illumina [748,555]
19430480	2009-05-10	Genome-wide association study and meta-analysis find that over 40 loci affect risk of type 1 diabetes.	7,514 cases, 9,045 controls	4,267 cases, 4,670 controls, 4,342 trios from 2,319 families	Affymetrix & Illumina [841,622] (imputed)
23974872	2013-08-25	Genome-wide association analysis identifies 13 new risk loci for schizophrenia.	5,001 European ancestry cases, 6,243 European ancestry controls, 8,832 cases, 12,067 controls	4,801 European ancestry cases, 4,741 European ancestry controls, 2,612 European and unknown ancestry cases, 15,021 European and unknown ancestry controls, 581 trios	Affymetrix & Illumina [9,871,789]
21102463	2010-11-21	Genome-wide meta-analysis increases to 71 the number of confirmed Crohn's disease susceptibility loci.	6,333 European ancestry cases, 15,056 European ancestry controls	15,694 European ancestry cases, 14,026 European ancestry controls, 414 European ancestry trios	Affymetrix & Illumina [953,241] (imputed)
20081857	2010-01-17	Genetic variation in GIPR influences the glucose and insulin responses to an oral glucose challenge.	15,234 individuals	up to 30,620 European ancestry individuals	Affymetrix & Illumina [NR]
21653640	2011-06-13	Pathway-driven gene stability selection of two rheumatoid arthritis GWAS identifies and validates new susceptibility genes in receptor mediated signalling pathways.	1,860 European ancestry cases, 2,938 European ancestry controls, 908 cases, 1,260 controls	NA	Affymetrix & Illumina [NR]
21829377	2011-07-28	Genetic loci associated with plasma phospholipid n-3 fatty acids: a meta-analysis of genome-wide association studies from the CHARGE Consortium.	8,866 European ancestry individuals	NA	Affymetrix & Illumina [NR]
23446634	2013-02-26	Genome-wide association analysis of red blood cell traits in African Americans: the COGENT Network.	Up to 16,485 African American individuals	9,692 African American individuals, 21,020 European ancestry individuals, 14,088 Japanese ancestry individuals	Affymetrix & Illumina [NR]
23092984	2012-10-23	Genome-wide association of mood-incongruent psychotic bipolar disorder.	2,196 cases, 8,418 European and unknown ancestry controls	NA	Affymetrix & Illumina [NR] (~2.5 Million)
20418889	2010-04-25	Meta-analysis and imputation refines the association of 15q25 with smoking quantity.	41,150 European ancestry individuals	120,516 European ancestry individuals	Affymetrix & Illumina [NR] (imputed)
22504417	2012-04-15	Identification of common variants associated with human hippocampal and intracranial volumes.	2,020 European ancestry neuropsychiatric disorder cases, 5,775 European ancestry controls	599 European ancestry neuropsychiatric disorder cases, 11,915 European ancestry controls, 143 European ancestry and African American neuropsychiatric disorder cases, 94 European ancestry and African American controls, 605 Hispanic controls	Affymetrix & Illumina [NR] (imputed)
23041239	2012-10-05	Genetic risk factors for ischaemic stroke and its subtypes (the METASTROKE collaboration): a meta-analysis of genome-wide association studies.	12,389 European ancestry cases, 62,004 European ancestry controls	1,322 Pakistani ancestry cases, 1,143 Pakistani ancestry controls, 12,025 European ancestry cases, 27,940 European ancestry controls	Affymetrix & Illumina [NR] (imputed)
23599027	2013-04-17	Genome-wide association study of age at menarche in African-American women.	18,089 African American individuals	2,850 African American individuals, 87,802 European ancestry inidividuals	Affymetrix & Illumina [NR] (imputed)
22479202	2012-03-29	Novel loci for adiponectin levels and their influence on type 2 diabetes and metabolic traits: a multi-ethnic meta-analysis of 45,891 individuals.	29,347 European ancestry individuals	10,536 European ancestry individuals	Affymetrix & Illumina [NR](imputed)
22837378	2012-07-26	Genome-wide association studies identify CHRNA5/3 and HTR4 in the development of airflow obstruction.	up to 3,368 European ancestry cases, up to 29,507 European ancestry controls	331 European ancestry cases, 2,550 European ancestry controls	Affymetrix & Illumina [up to ~2,500,000] (imputed)
24024966	2013-08-14	Genome-wide association study of chronic periodontitis in a general German population.	up to 2,969 European ancestry individuals	NA	Affymetrix & Illumina [up to 17,585,496] (Imputed)
20541252	2010-06-09	Common genetic determinants of vitamin D insufficiency: a genome-wide association study.	16,125 European ancestry individuals	17,871 European ancestry individuals	Affymetrix & Illumina [up to 2,548,976] (imputed)
20800221	2010-08-25	Genome-wide association scan of trait depression.	3,972 Sardinian individuals, 839 European ancestry individuals	NA	Affymetrix & Illumina [up to 2.5 million] (imputed)
24586183	2014-02-27	Identification of novel genetic Loci associated with thyroid peroxidase antibodies and clinical thyroid disease.	1,769 European ancestry cases, 16,528 European ancestry controls	922 European ancestry cases, 8,068 European ancestry controls	Affymetrix & Illumina [Up to 3,437,411] (Imputed)
19557197	2009-06-26	NRXN3 is a novel locus for waist circumference: a genome-wide association study from the CHARGE Consortium.	31,373 European ancestry individuals	38,641 individuals	Affymetrix & Illumina [up to 512,349]
24390342	2013-12-25	Genetics of rheumatoid arthritis contributes to biology and drug discovery.	up to 14,361 European ancestry cases, up to 42,923 European ancestry controls, up to 4,873 East Asian ancestry cases, up to 17,642 East Asian ancestry controls	up to 3,775 European ancestry cases, up to 5,801 European ancestry controls, up to 6,871 East Asian ancestry cases, up to 6,392 East Asian ancestry controls	Affymetrix & Illumina [up to 9,739,303] (Imputed)
21378990	2011-03-06	Large-scale association analysis identifies 13 new susceptibility loci for coronary artery disease.	22,233 European ancestry cases, 64,762 European ancestry controls	56,682 European ancestry cases and controls	Affymetrix & Illumina {~2.3 million] (imputed)
23028483	2012-09-28	Genome-wide association studies of asthma in population-based cohorts confirm known and suggested loci and identify an additional association near HLA.	1,716 European ancestry cases, 16,888 European ancestry controls	4,035 European ancestry cases, 11,251 European ancestry controls	Affymetrix & Ilumina [~2.2 million] (imputed)
20351715	2010-03-30	Meta-analysis of genome-wide association data of bipolar disorder and major depressive disorder.	4,387 European ancestry bipolar cases, 1,695 European ancestry major depressive disorder cases, 7,970 European ancestry controls	NA	Affymetrix & Perlegen [1,472,580] (imputed)
20713499	2010-08-16	Cross-disorder genomewide analysis of schizophrenia, bipolar disorder, and depression.	402 European ancestry schizophrenia cases, 1,021 European ancestry bipolar I cases, 493 European ancestry bipolar II cases, 1,210 European ancestry MDD cases, 1,060 European ancestry controls	NA	Affymetrix & Perlegen [1,574,154] (imputed)
22291609	2012-01-26	A genome-wide association scan on the levels of markers of inflammation in Sardinians reveals associations that underpin its complex regulation.	4,694 Sardinian individuals	1,392 Sardinian individuals	Affymetrix [~1.9 million] (imputed)
23563609	2013-04-07	Genome-wide SNP and CNV analysis identifies common and low-frequency variants associated with severe early-onset obesity.	1,509 European ancestry cases, 5,380 European ancestry controls	971 European ancestry cases, 1,990 European ancestry controls	Affymetrix [~2 million] (Imputed)
22890011	2012-08-09	Genome-wide association study indicates variants associated with insulin signaling and inflammation mediate lipoprotein responses to fenofibrate.	817 European ancestry individuals	NA	Affymetrix [~2,543,887] (imputed)
20657596	2010-07-25	Excess of rare variants in genes identified by genome-wide association study of hypertriglyceridemia.	463 European ancestry cases, 1,197 European ancestry controls	NA	Affymetrix [~2.1 million] (imputed)
21909109	2011-09-11	Large-scale genome-wide association studies in East Asians identify new genetic loci influencing metabolic traits.	12,545 Korean ancestry individuals	Up to 30,395 East Asian ancestry individuals	Affymetrix [~2.2 million] (imputed)
22751097	2012-07-01	Genome-wide association study in Han Chinese identifies four new susceptibility loci for coronary artery disease.	1,515 Han Chinese ancestry cases, 5,019 Han Chinese ancestry controls	15,460 Han Chinese ancestry cases, 11,472 Han Chinese ancestry controls	Affymetrix [~2.2 million] (imputed)
23364009	2013-01-30	Common variants at 12q24 are associated with drinking behavior in Han Chinese.	1,420 Han Chinese ancestry cases, 3,590 Han Chinese ancestry controls	4,896 Han Chinese ancestry cases, 13,293 Han Chinese ancestry controls	Affymetrix [~2.2 Million] (Imputed)
22566498	2012-05-07	Genomic association analysis identifies multiple loci influencing antihypertensive response to an angiotensin II receptor blocker.	198 European ancestry hypertensive individuals, 193 African American hypertensive individuals	NA	Affymetrix [~2.3 million] (imputed)
19198609	2009-02-08	Genome-wide association of early-onset myocardial infarction with single nucleotide polymorphisms and copy number variants.	2,967 European ancestry cases, 3,075 European ancestry controls	9,746 European ancestry cases, 9,746 European ancestry controls	Affymetrix [~2.5 million] (imputed)
21493818	2011-04-21	Genetic and clinical correlates of early-outgrowth colony-forming units.	1,654 European ancestry individuals	NA	Affymetrix [~2.5 million] (imputed)
22044751	2011-11-01	Heritability and genome-wide association analysis of renal sinus fat accumulation in the Framingham Heart Study.	2,809 European ancestry individuals	NA	Affymetrix [~2.5 million] (imputed)
22589742	2012-05-10	Genome-wide association of pericardial fat identifies a unique locus for ectopic fat.	5,487 European ancestry individuals	1,442 African American individuals, 1,399 Hispanic individuals, 761 Chinese ancestry individuals	Affymetrix [~2.5 million] (imputed)
22699663	2012-07-01	Genome-wide association study of periodontal pathogen colonization.	1,020 European ancestry individuals	NA	Affymetrix [~2.5 million] (imputed)
23328707	2013-01-16	Genome-wide significant locus of beta-trace protein, a novel kidney function biomarker, identified in European and African Americans.	6,720 European ancestry individuals	1,734 African American individuals	Affymetrix [~2.5 Million] (Imputed)
23934736	2013-08-11	Genome-wide association study of a heart failure related metabolomic profile among African Americans in the Atherosclerosis Risk in Communities (ARIC) study.	1,260 African American individuals	NA	Affymetrix [~2.5 million] (Imputed)
24797007	2014-05-01	Genome-wide association study identifies two novel genomic regions in irritable bowel syndrome.	Up to 172 European ancestry cases, 1,398 European ancestry controls	Up to 485 European ancestry cases, up to 716 European ancestry controls	Affymetrix [~2.5 million] (Imputed)
21347282	2011-02-10	Genome-wide association study of coronary heart disease and its risk factors in 8,090 African Americans: the NHLBI CARe Project.	8,090 African American individuals	8,849 African American or African-Caribbean ancestry individuals	Affymetrix [~2.74 million] (imputed)
24023260	2013-09-10	Genetic association with lipids in Filipinos: waist circumference modifies an APOA5 effect on triglyceride levels.	1,782 Filipino ancestry mothers	1,719 Filipino ancestry offsprings	Affymetrix [~3.7 million] (Imputed)
22319020	2012-02-07	A genome-wide association study for coronary artery disease identifies a novel susceptibility locus in the major histocompatibility complex.	7,123 European ancestry cases, 6,826 European ancestry controls	5,211 European ancestry cases, 5,821 European ancestry controls	Affymetrix [~5 million] (imputed)
23233662	2012-12-11	Genome-wide study of methotrexate clearance replicates SLCO1B1.	22 East Asian ancestry cases, 58 African ancestry, African American or Afro-Caribbean ancestry cases, 266 Hispanic, or Latin American cases, 806 European ancestry cases, 127 cases	699 European ancestry cases	Affymetrix [~5.2 Million] (imputed)
18802019	2008-09-18	Common SNPs in HMGCR in micronesians and whites associated with LDL-cholesterol levels affect alternative splicing of exon13.	2,346 Micronesian ancestry individuals	NA	Affymetrix [~500,000]
19198611	2009-02-08	Genome-wide haplotype association study identifies the SLC22A3-LPAL2-LPA gene cluster as a risk locus for coronary artery disease.	1,926 European ancestry cases, 2,938 European ancestry controls	7,073 European ancestry cases, 7,325 European ancestry controls	Affymetrix [~500,000]
22763476	2012-07-05	Genome-wide linkage and association scans for pulse pressure in Chinese twins.	63 Chinese ancestry dizygotic twin pairs	NA	Affymetrix [~900,000]
23535967	2013-03-28	Using multiple measures for quantitative trait association analyses: application to estimated glomerular filtration rate.	9,049 European ancestry individuals		Affymetrix [>2.5 million] imputed
20861866	2010-09-23	Genome-wide association identifies SKIV2L and MYRIP as protective factors for age-related macular degeneration.	684 European ancestry cases, 188 European ancestry controls	1,896 European ancestry cases, 1,866 European ancestry controls	Affymetrix [>361,556] (imputed)
24763700	2014-04-24	New variants including ARG1 polymorphisms associated with C-reactive protein levels identified by genome-wide association and pathway analysis.	7,626 Korean ancestry individuals	903 Korean ancestry individuals	Affymetrix [1,219,546] (Imputed)
20639394	2010-07-16	Genome-wide association of serum bilirubin levels in Korean population.	8,841 Korean ancestry individuals	1,096 Korean ancestry individuals	Affymetrix [1,227,049] (imputed)
22837380	2012-07-26	A novel sarcoidosis risk locus for Europeans on chromosome 11q13.1.	564 European ancestry cases, 1,575 European ancestry controls	3,080 European ancestry cases, 3,659 European ancestry controls	Affymetrix [1,294,967] (imputed)
24722205	2014-04-17	A genome-wide association study on thyroid function and anti-thyroid peroxidase antibodies in Koreans.	2,789 Korean ancestry individuals	829 Korean ancestry individuals	Affymetrix [1,418,709] (Imputed)
24782177	2014-05-01	Novel risk loci for rheumatoid arthritis in Han Chinese and congruence with risk variants in Europeans.	952 Han Chinese ancestry cases, 943 Han Chinese ancestry controls	5,539 European ancestry cases, 20,169 European ancestry controls	Affymetrix [1,497,047] (Imputed)
23456168	2013-03-03	Genome-wide association study in Han Chinese identifies three novel loci for human height.	6,534 Han Chinese ancestry individuals	1,881 Han Chinese ancestry individuals from 637 families	Affymetrix [1,532,051] (Imputed)
23349225	2013-01-24	Meta-analysis identifies a MECOM gene as a novel predisposing factor of osteoporotic fracture.	288 Korean ancestry cases, 1,139 Korean ancestry controls	831 East Asian ancestry cases, 2305 East Asian ancestry controls	Affymetrix [1,573,409] (Imputed)
20953186	2010-10-17	Common variants at TRAF3IP2 are associated with susceptibility to psoriatic arthritis and psoriasis.	572 European ancestry cases, 888 European ancestry controls	Up to 1,761 European ancestry cases, 3,727 European ancestry controls	Affymetrix [1,585,307] (imputed)
24039173	2013-09-13	Genetic predictors of risk and resilience in psychiatric disorders: a cross-disorder genome-wide association study of functional impairment in major depressive disorder, bipolar disorder, and schizophrenia.	2,246 European ancestry individuals	NA	Affymetrix [1,633,452] (Imputed)
22290723	2012-01-30	Association of glycosylated hemoglobin with the gene encoding CDKAL1 in the Korean Association Resource (KARE) study.	4,275 Korean ancestry individuals	3,782 Korean ancestry individuals	Affymetrix [1,693,116] (imputed)
20634892	2010-07-09	A genome-wide association study of neuroticism in a population-based sample.	2,235 European ancestry individuals	NA	Affymetrix [1,705,237] (imputed)
23874384	2013-07-09	Genetics of callous-unemotional behavior in children.	2,930 European ancestry children	NA	Affymetrix [1,724,317] (Imputed)
20228798	2010-03-14	Genome-wide association study for ulcerative colitis identifies risk loci at 7q22 and 22q13 (IL17REL).	1,043 European ancestry cases, 1,703 European ancestry controls	2,539 European ancestry cases, 5,428 European ancestry controls	Affymetrix [1,897,764] (imputed)
21041247	2010-11-01	Genome-wide association study of suicide attempts in mood disorder patients.	3,117 European ancestry Bipolar disorder cases, 1,273 European ancestry Major depressive disorder cases	2,698 European ancestry Bipolar disorder cases, 1,649 Major depressive disorder cases	Affymetrix [1,922,309] (Imputed)
24429156	2013-04-17	Genetic variants associated with idiopathic pulmonary fibrosis susceptibility and mortality: a genome-wide association study.	542 European ancestry cases, 542 European ancestry controls	868 European ancestry cases, 1,389 European ancestry controls	Affymetrix [10,601,812] (imputed)
23918034	2013-08-07	Genome-wide association study (GWAS) for molar-incisor hypomineralization (MIH).	88 European ancestry cases, 580 European ancestry controls	NA	Affymetrix [2,013,491] (imputed)
20876611	2010-09-27	Genome-wide association study for adiponectin levels in Filipino women identifies CDH13 and a novel uncommon haplotype at KNG1-ADIPOQ.	1,776 Filipino ancestry female individuals	1,774 Filipino ancestry offspring	Affymetrix [2,073,674] (imputed)
21647738	2011-06-07	Genome-wide association with C-reactive protein levels in CLHNS: evidence for the CRP and HNF1A loci and their interaction with exposure to a pathogenic environment.	1,709 Filipino ancestry female individuals	NA	Affymetrix [2,073,674] (imputed)
20966902	2010-10-21	Genome-wide association study of anthropometric traits and evidence of interactions with age and study year in Filipino women.	1,780 Filipino ancestry females	NA	Affymetrix [2,073,674](imputed)
21654844	2011-06-09	Genome-wide association study of severity in multiple sclerosis.	1,470 European ancestry cases	NA	Affymetrix [2,110,417] (imputed)
23459936	2013-03-04	Exploring the genetic basis of chronic periodontitis: a genome-wide association study.	4,504 European ancestry individuals	656 European ancestry and African American individuals	Affymetrix [2,135,236] (imputed)
23984888	2013-08-28	ITGB5 and AGFG1 variants are associated with severity of airway responsiveness.	994 European ancestry asthma cases	650 European ancestry asthma cases, 3,354 European ancestry chronic obstructive pulmonary disease cases	Affymetrix [2,154,322] (imputed)
19396169	2009-04-26	A large-scale genome-wide association study of Asian populations uncovers genetic factors influencing eight quantitative traits.	8,842 Korean ancestry individuals	7,861 Korean ancestry individuals	Affymetrix [2,156,535] (imputed)
22233651	2012-01-10	A genome-wide association study of gestational diabetes mellitus in Korean women.	468 Korean ancestry cases, 1,242 Korean ancestry controls	931 Korean ancestry cases, 783 Korean ancestry controls	Affymetrix [2,188,613](imputed)
24165912	2013-10-28	Genome-wide association study identifies 8 novel loci associated with blood pressure responses to interventions in Han Chinese.	1,850 Han Chinese ancestry individuals	660 Han Chinese ancestry individuals	Affymetrix [2,216,774] (Imputed)
22229870	2012-01-09	Genome-wide association of serum uric acid concentration: replication of sequence variants in an island population of the Adriatic coast of Croatia.	1,300 European ancestry individuals	NA	Affymetrix [2,241,249] (imputed)
24625756	2014-03-13	Genetic determinants influencing human serum metabolome among African Americans.	1,260 African American individuals	NA	Affymetrix [2,341,704] (Imputed)
21294900	2011-02-04	A genome-wide association study of serum uric acid in African Americans.	1,017 African American individuals	NA	Affymetrix [2,366,856] (imputed)
22492993	2012-04-05	C-reactive protein (CRP) promoter polymorphisms influence circulating CRP levels in a genome-wide association study of African Americans.	837 African American individuals	486 West African ancestry individuals	Affymetrix [2,366,856] (imputed)
22075249	2011-11-10	Clinical and genetic association of serum ceruloplasmin with cardiovascular risk.	2,647 European ancestry individuals	2,050 European ancestry individuals	Affymetrix [2,421,770] (Imputed)
22982463	2012-09-13	Clinical and genetic association of serum paraoxonase and arylesterase activities with cardiovascular risk.	2,136 European ancestry individuals	NA	Affymetrix [2,421,770] (Imputed)
23508960	2013-03-18	Aspirin hydrolysis in plasma is a variable function of butyrylcholinesterase and platelet-activating factor acetylhydrolase 1b2 (PAFAH1b2).	2,054 European ancestry individuals		Affymetrix [2,421,779] (Imputed)
20802025	2010-08-27	Genome-wide association study identifies novel loci for plasma levels of protein C: the ARIC study.	8,048 European ancestry individuals	1,376 European ancestry individuals	Affymetrix [2,461,269]
21151127	2010-12-12	Genome-wide association analysis in primary sclerosing cholangitis identifies two non-HLA susceptibility loci.	715 European ancestry cases, 2,962 European ancestry controls	1,025 European ancestry cases, 2,174 European ancestry controls	Affymetrix [2,466,182] (imputed)
19300500	2009-03-20	A genome-wide association study of pulmonary function measures in the Framingham Heart Study.	7,691 European ancestry individuals	835 European ancestry individuals	Affymetrix [2,540,223] (imputed)
22075330	2011-11-08	A genome-wide association study of plasma total IgE concentrations in the Framingham Heart Study.	6,819 European ancestry individuals	7,809 European ancestry indivduals	Affymetrix [2,540,223] (imputed)
21757650	2011-07-14	Identification of cis- and trans-acting genetic variants explaining up to half the variation in circulating vascular endothelial growth factor levels.	3,527 European ancestry individuals	1,727 European ancestry individuals	Affymetrix [2,540,233] (imputed)
23982368	2013-08-28	Association between a genetic variant related to glutamic acid metabolism and coronary heart disease in individuals with type 2 diabetes.	669 European ancestry cases, 1,641 European ancestry controls	848 European ancestry cases, 1,030 European ancestry controls	Affymetrix [2,543,016]
20167575	2010-02-22	Genome-wide association study identifies polymorphisms in LEPR as determinants of plasma soluble leptin receptor levels.	684 European ancestry type 2 diabetes female cases, 820 European ancestry female controls	875 European ancestry male individuals	Affymetrix [2,543,887] (imputed)
21700879	2011-06-23	Novel locus FER is associated with serum HMW adiponectin levels.	1,591 European ancestry female individuals	626 European ancestry individuals from 235 families	Affymetrix [2,543,887] (imputed)
23577725	2013-05-01	Genetic factors in nonsmokers with age-related macular degeneration revealed through genome-wide gene-environment interaction analysis.	720 European ancestry grade 5 cases, 513 European ancestry grade 1 controls	70 European ancestry grade 5 cases, 73 European ancestry grade 1 controls	Affymetrix [2,543,887] (Imputed)
22228203	2012-01-05	A genome-wide association study of inflammatory biomarker changes in response to fenofibrate treatment in the Genetics of Lipid Lowering Drug and Diet Network.	1,092 European ancestry individuals	NA	Affymetrix [2,543,887](imputed)
21565293	2011-05-13	Genome-wide association study identifies four genetic loci associated with thyroid volume and goiter risk.	3,620 European ancestry individuals	1,290 European ancestry individuals	Affymetrix [2,748,910] (imputed)
21347284	2011-02-10	Genome-wide association studies of the PR interval in African Americans.	6,247 African American individuals	2,022 African American individuals	Affymetrix [2,801,419 million] (imputed)
23417110	2013-02-16	Genome-wide association study identified the human leukocyte antigen region as a novel locus for plasma beta-2 microglobulin.	6,728 European ancestry individuals		Affymetrix [2.5 million] (Imputed)
24376456	2013-12-12	Gene-alcohol interactions identify several novel blood pressure loci including a promising locus near SLC16A9.	up to 6,882 European ancestry individuals	NA	Affymetrix [2.5 million] (Imputed)
23565137	2013-04-02	SORL1 is genetically associated with late-onset Alzheimer's disease in Japanese, Koreans and Caucasians.	891 Japanese ancestry cases, 844 Japanese ancestry controls	1,224 East Asian ancestry cases, 2,114 East Asian ancestry controls, 11,840 European ancestry cases, 10,931 European ancestry controls	Affymetrix [5,877,918] (Imputed)
23678272	2013-05-02	Three new single nucleotide polymorphisms identified by a genome-wide association study in Korean patients with vitiligo.	20 Korean ancestry cases, 192 Korean ancestry controls	184 Korean ancestry cases, 192 Korean ancestry controls	Affymetrix [500,568]
18839057	2008-10-07	Molecular genetics of adult ADHD: converging evidence from genome-wide association and extended pedigree linkage studies.	343 European ancestry cases, 250 European ancestry controls, 54 controls	NA	Affymetrix [504,219](pooled)
23646285	2013-04-16	Genome-wide association study of HLA-DQB1*06:02 negative essential hypersomnia.	125 Japanese ancestry cases, 562 Japanese ancestry controls		Affymetrix [508,366] (Imputed)
18282107	2008-02-15	Genome-wide association identifies a common variant in the reelin gene that increases the risk of schizophrenia only in women.	660 Ashkenazi Jewish cases, 2,271 Ashkenazi Jewish controls	1,859 European ancestry cases, 3,943 European ancestry controls, 759 Ashkenazi Jewish cases, 3,389 Ashkenazi Jewish controls, 415 Han Chinese ancestry cases, 458 Han Chinese ancestry controls	Affymetrix [510,552]
20932654	2010-10-05	Genome-wide association study to identify single nucleotide polymorphisms (SNPs) associated with the development of erectile dysfunction in African-American men after radiotherapy for prostate cancer.	27 African American cases, 52 African American controls	NA	Affymetrix [512,497]
23364394	2013-01-31	A genome-wide association study of a coronary artery disease risk variant.	2,123 Korean ancestry cases; 3,591 Korean ancestry controls	3,052 Japanese ancestry cases; 4,976 Japanese ancestry controls	Affymetrix [521,786]
23349640	2013-01-17	Susceptibility loci associated with specific and shared subtypes of lymphoid malignancies.	275 Follicular non-Hodgkin's Lymphoma cases, 269 diffuse large B-cell non-Hodgkin's Lymphoma cases, 198 other non-Hodgkin's Lymphoma cases, 202 Hodgkin's Lymphoma cases, 4,044 controls	202 European ancestry Follicular non-Hodgkin's Lymphoma cases, 367 European ancestry diffuse large B-cell non-Hodgkin's Lymphoma cases, 577 European ancestry other non-Hodgkin's Lymphoma cases, 99 European ancestry Hodgkin's Lymphoma cases, 2,596 European ancestry controls	Affymetrix [530,583]
22792221	2012-07-05	Common variants on chromosome 9p21 are associated with normal tension glaucoma.	286 Japanese ancestry cases, 557 Japanese ancestry controls	334 Japanese ancestry cases, 701 Japanese ancestry controls	Affymetrix [531,009]
24132900	2013-10-01	Genome-wide association study of atypical psychosis.	47 Japanese ancestry cases, 882 Japanese ancestry controls	NA	Affymetrix [545,513]
22037555	2011-10-30	Common variants on 8p12 and 1q24.2 confer risk of schizophrenia.	3,750 Han Chinese ancestry cases, 6,468 Han Chinese ancestry controls	4,383 Han Chinese ancestry cases, 4,539 Han Chinese ancestry controls	Affymetrix [546,561]
19412176	2009-05-03	Narcolepsy is strongly associated with the T-cell receptor alpha locus.	807 European ancestry cases, 1,074 European ancestry controls	363 European ancestry cases, 355 European ancestry controls, 133 African American cases, 144 African American controls, 561 Asian ancestry cases, 605 Asian ancestry controls	Affymetrix [549,596]
22126837	2011-11-28	Genome-wide study identifies PTPRO and WDR72 and FOXQ1-SUMO1P1 interaction associated with neurocognitive function.	190 European ancestry schizophrenia cases, 157 European ancestry bipolar disorder cases, 353 European ancestry controls	NA	Affymetrix [550,291]
24974847	2014-06-29	A three-stage genome-wide association study identifies a susceptibility locus for late radiotherapy toxicity at 2q24.1.	Up to 652 European ancestry cases	849 European ancestry cases	Affymetrix [552,597]
22452962	2012-03-27	A genome-wide association study identifies a breast cancer risk variant in ERBB4 at 2q34: results from the Seoul Breast Cancer Study.	2,273 Korean ancestry cases, 2,052 Korean ancestry controls	4,049 Korean ancestry cases, 3,845 Korean ancestry controls	Affymetrix [555,525]
22037551	2011-10-30	A genome-wide association study identifies new susceptibility loci for non-cardia gastric cancer at 3q13.31 and 5p13.1.	1,006 Han Chinese ancestry cases, 2,273 Han Chinese ancestry controls	3,288 Han Chinese ancestry cases, 3,609 Han Chinese ancestry controls	Affymetrix [555,896]
24700089	2014-04-04	Genome-wide association study of HPV-associated cervical cancer in Japanese women.	226 Japanese ancestry cases, 186 Japanese ancestry controls	NA	Affymetrix [556,045]
24097066	2013-10-06	A genome-wide association study in Han Chinese identifies a susceptibility locus for primary Sj&#x000c3;&#x000b6;gren's syndrome at 7q11.23.	542 Han Chinese ancestry cases, 1,050 Han Chinese ancestry controls	1,303 Han Chinese ancestry cases, 2,727 Han Chinese ancestry controls	Affymetrix [556,134]
24375517	2013-12-26	Genome-wide association study in musician's dystonia: a risk variant at the arylsulfatase G locus?	127 European ancestry cases, 984 European ancestry controls	116 European ancestry cases, 125 European ancestry controls	Affymetrix [557,620]
23817570	2013-06-30	A genome-wide association study identifies two new cervical cancer susceptibility loci at 4q12 and 17q12.	Up to 1,364 Han Chinese ancestry cases, up to 3,028 Han Chinese ancestry controls	4,167 Han Chinese ancestry cases, 7,196 Han Chinese ancestry controls	Affymetrix [563,339]
19198612	2009-02-08	New susceptibility locus for coronary artery disease on chromosome 3q22.3.	1,222 European ancestry cases, 1,298 European ancestry controls	18,185 European ancestry cases, 20,068 European ancestry controls	Affymetrix [567,119]
23341777	2013-01-17	Genome-wide association study identifies a novel susceptibility locus at 12q23.1 for lung squamous cell carcinoma in han chinese.	833 Han Chinese ancestry cases, 3,094 Han Chinese ancestry controls	2,223 Han Chinese ancestry cases, 6,409 Han Chinese ancestry controls	Affymetrix [570,009]
20185149	2010-02-23	Gene variants associated with schizophrenia in a Norwegian genome-wide study are replicated in a large European cohort.	201 European ancestry cases, 305 European ancestry controls	2,663 European ancestry cases, 13,780 European ancestry controls	Affymetrix [572,888]
21113153	2010-11-28	Common variants in DGKK are strongly associated with risk of hypospadias.	436 European ancestry cases, 494 European ancestry controls	133 European ancestry cases and their parents, 266 European ancestry cases, 402 European ancestry controls	Affymetrix [574,400] (pooled)
24578207	2014-02-27	Genome-wide genotyping demonstrates a polygenic risk score associated with white matter hyperintensity volume in CADASIL.	466 European ancestry individuals	NA	Affymetrix [583,499]
24465473	2014-01-21	A genome-wide association study identifies a locus on TERT for mean telomere length in Han Chinese.	2,632 Han Chinese ancestry individuals	3,917 Han Chinese ancestry individuals, 696 European ancestry individuals	Affymetrix [585,206]
24392092	2014-01-02	BAIAP2 is related to emotional modulation of human memory strength.	1,241 European ancestry individuals	NA	Affymetrix [587,111]
22197933	2011-12-25	A genome-wide association study in Chinese men identifies three risk loci for non-obstructive azoospermia.	981 Han Chinese ancestry cases, 1,657 Han Chinese ancestry controls	1,946 Han Chinese ancestry cases, 4,077 Han Chinese ancestry controls	Affymetrix [587,347]
24204828	2013-10-28	Genome-wide contribution of genotype by environment interaction to variation of diabetes-related traits.	820 European ancestry individuals	NA	Affymetrix [590,000]
20862305	2010-09-16	Identification of new genetic risk variants for type 2 diabetes.	1,019 Chinese ancestry cases, 1,710 Chinese ancestry controls	2,591 European ancestry cases, 3,052 European ancestry controls, 6,184 East Asian cases, 9,853 East Asian controls	Affymetrix [590,887]
24658283	2014-03-22	A genome-wide gene-environment interaction analysis for tobacco smoke and lung cancer susceptibility.	1,506 Han Chinese ancestry smoker cases, 825 Han Chinese ancestry non-smoker cases, 1,309 Han Chinese ancestry smoker controls, 1,768 Han Chinese ancestry non-smoker controls	912 Han Chinese ancestry smoker cases, 622 Han Chinese ancestry non-smoker cases, 572 Han Chinese ancestry smoker controls, 917 Han Chinese ancestry non-smoker controls	Affymetrix [591,370]
21060860	2010-10-28	Common genetic variants and modification of penetrance of BRCA2-associated breast cancer.	899 European ancestry cases, 804 European ancestry controls	1,264 European ancestry cases, 1,222 European ancestry controls	Affymetrix [592,163]
21659334	2011-06-09	Genome-wide association study identified ITPA/DDRGK1 variants reflecting thrombocytopenia in pegylated interferon and ribavirin therapy for chronic hepatitis C.	303 Japanese ancestry cases	391 Japanese ancestry cases	Affymetrix [595,052]
21810643	2011-08-01	Association of genetic variants on 15q12 with cortical thickness and cognition in schizophrenia.	573 European ancestry cases, 481 European ancestry controls	NA	Affymetrix [597,198]
22343285	2012-02-16	Association of common genetic variants in GPCPD1 with scaling of visual cortical surface area in humans.	421 European ancestry individuals	760 European ancestry individuals	Affymetrix [597,198]
22737229	2012-06-21	Genome-wide association study confirming association of HLA-DP with protection against chronic hepatitis B and viral clearance in Japanese and Korean.	181 East Asian ancestry HBV carriers, 184 East Asian ancestry controls, 185 East Asian ancestry spontaneously HBV-resolved individuals	Up to 8,045 East Asian ancestry HBV carriers, up to 9,003 East Asian ancestry controls, and up to 3,995 East Asian ancestry spontaneously HBV-resolved individuals	Affymetrix [597,789]
21665990	2011-06-10	Common variants near FRK/COL10A1 and VEGFA are associated with advanced age-related macular degeneration.	2,594 European ancestry cases, 4,134 European ancestry controls	5,640 European ancestry cases, 52,174 European ancestry controls	Affymetrix [6,036,699] (imputed)
22883433	2012-08-07	Genome-wide association study implicates HLA-C*01:02 as a risk factor at the major histocompatibility complex locus in schizophrenia.	1,606 European ancestry cases, 1,794 European ancestry controls	13,195 European ancestry cases, 31,021 European ancestry controls	Affymetrix [6,212,339]
20453840	2010-05-09	Variants within the immunoregulatory CBLB gene are associated with multiple sclerosis.	882 Sardinian cases, 872 Sardinian controls	1,775 Sardinian cases, 2,005 Sardinian controls	Affymetrix [6,607,266] (imputed)
24204295	2013-10-31	Genome wide analysis of narcolepsy in China implicates novel immune loci and reveals changes in association prior to versus after the 2009 H1N1 influenza pandemic.	up to 893 Chinese ancestry cases with onset before the 2009 H1N1 influenza pandemic, up to 373 Chinese ancestry cases with onset after the 2009 H1N1 influenza pandemic	NA	Affymetrix [603,382]
22417934	2012-03-12	Genome-wide association study identifies genetic loci associated with body mass index and high density lipoprotein-cholesterol levels during psychopharmacological treatment - a cross-sectional naturalistic study.	283 European ancestry schizophrenia cases, 213 European ancestry bipolar disorder cases, 98 European ancestry psychosis cases	NA	Affymetrix [608,239]
21606135	2011-05-23	A genome-wide association study identifies LIPA as a susceptibility gene for coronary artery disease.	2,078 European ancestry cases, 2,953 European ancestry controls	19,350 European ancestry cases, 35,408 European ancestry controls	Affymetrix [608,247]
21551455	2011-05-06	A second independent locus within DMRT1 is associated with testicular germ cell tumor susceptibility.	349 European ancestry cases, 919 European ancestry controls	439 European ancestry cases, 960 European ancestry controls	Affymetrix [609,482]
19483682	2009-05-31	Common variation in KITLG and at 5q31.3 predisposes to testicular germ cell cancer.	277 European ancestry cases, 919 European ancestry controls	371 European ancestry cases with their 408 parents, 860 European ancestry controls	Affymetrix [611,254]
21151128	2010-12-12	Genome-wide association study identifies susceptibility loci for polycystic ovary syndrome on chromosome 2p16.3, 2p21 and 9q33.3.	744 Han Chinese ancestry cases, 895 Han Chinese ancestry controls	3,338 Han Chinese ancestry cases, 5,792 Han Chinese ancestry controls	Affymetrix [611,633]
22232737	2012-01-09	Novel genetic markers of breast cancer survival identified by a genome-wide association study.	1,950 Chinese ancestry cases	4,160 Chinese ancestry cases	Affymetrix [613,031]
23910658	2013-07-31	Identification of regions associated with variation in sensitivity to food-related odors in the human genome.	187 European ancestry individuals	Up to 109 Asian ancestry indiviudals	Affymetrix [619,656]
22764253	2012-07-03	Polymorphisms in the glial glutamate transporter SLC1A2 are associated with essential tremor.	436 European ancestry cases, 928 European ancestry controls	554 European ancestry cases, 609 European ancestry controls	Affymetrix [620,077]
24667120	2014-03-25	Genome-wide association study identifies new disease loci for isolated clubfoot.	396 European ancestry cases, 1,000 European ancestry controls	370 European ancestry cases, 363 European ancestry controls	Affymetrix [620,820] (Imputed)
19749757	2009-09-13	Genome-wide association of IL28B with response to pegylated interferon-alpha and ribavirin therapy for chronic hepatitis C.	64 Japanese ancestry responders, 78 Japanese ancestry non-responders	122 Japanese ancestry responders, 50 Japanese ancestry non-responders	Affymetrix [621,220]
23793441	2013-06-21	Parkinson disease loci in the mid-western Amish.	31 Amish cases, 767 Amish controls	NA	Affymetrix [622,812]
22773346	2012-07-07	Linkage and association of successful aging to the 6q25 region in large Amish kindreds.	263 Amish individuals aged 80 years or older	NA	Affymetrix [630,309]
20385826	2010-04-12	Genome-wide association study of advanced age-related macular degeneration identifies a role of the hepatic lipase gene (LIPC).	979 cases, 1,709 controls	868 European ancestry cases, 410 European ancestry controls, 4,921 cases, 3,824 controls	Affymetrix [632,932]
21221998	2011-01-09	A genome-wide association analysis reveals 1p31 and 2p13.3 as susceptibility loci for Kawasaki disease.	186 Korean ancestry child cases, 600 Korean ancestry controls	514 East Asian ancestry child cases, 1,042 East Asian ancestry controls	Affymetrix [641,760]
21989058	2011-10-18	Association of 8q22.3 locus in Chinese Han with idiopathic premature ovarian failure (POF).	391 Han Chinese ancestry cases, 895 Han Chinese ancestry controls	400 Han Chinese ancestry cases, 800 Han Chinese ancestry controls	Affymetrix [642,069]
21572414	2011-05-15	A genome-wide association study of metabolic traits in human urine.	862 European ancestry male individuals	1,862 European ancestry individuals	Affymetrix [645,249]
23677057	2013-05-16	Identification of KCNN2 as a susceptibility locus for coronary artery aneurysms in Kawasaki disease using genome-wide association analysis.	17 Korean ancestry cases, 123 Korean ancestry controls	32 Korean ancestry cases, 191 Korean ancestry controls	Affymetrix [652,397]
24938310	2014-06-18	Novel common variants and susceptible haplotype for exfoliation glaucoma specific to Asian population.	201 Japanese ancestry cases, 697 Japanese ancestry controls	121 Japanese ancestry cases, 263 Japanese ancestry controls	Affymetrix [652,792]
22428042	2012-03-12	Common variants in CDKN2B-AS1 associated with optic-nerve vulnerability of glaucoma identified by genome-wide association studies in Japanese.	833 Japanese ancestry cases, 686 Japanese ancestry controls	411 Japanese ancestry cases, 289 Japanese ancestry controls	Affymetrix [653,519]
23728934	2013-05-31	Polygenic transmission and complex neuro developmental network for attention deficit hyperactivity disorder: genome-wide association study of both common and rare variants.	1,040 Han Chinese ancestry cases, 963 Han Chinese ancestry controls	NA	Affymetrix [656,051]
22020760	2011-10-21	Polymorphic markers associated with severe oxaliplatin-induced, chronic peripheral neuropathy in colon cancer patients.	96 colon cancer cases	247 colon cancer cases	Affymetrix [656,843]
24094242	2013-10-05	Genome-wide association study on serum alkaline phosphatase levels in a Chinese population.	1,452 Han Chinese ancestry individuals	8,830 Han Chinese ancestry individuals	Affymetrix [658,288]
23371916	2013-01-31	A genome-wide association study for serum bilirubin levels and gene-environment interaction in a Chinese population.	1,452 Han Chinese ancestry individuals	8,830 Han Chinese ancestry individuals	Affymetrix [658,288] (Imputed)
21105107	2010-12-01	Genetic variations at loci involved in the immune response are risk factors for hepatocellular carcinoma.	180 Korean ancestry cases, 271 Korean ancestry controls	206 Korean ancestry cases, 416 East Asian ancestry controls,	Affymetrix [658,897]
21740922	2011-06-29	A genome-wide association study confirms APOE as the major gene influencing survival in long-lived individuals.	763 European ancestry individuals, 1,058 European ancestry individuals	754 European ancestry individuals, 860 European ancestry individuals	Affymetrix [664,472]
23644492	2013-05-05	Genome-wide association study identifies common variants in SLC39A6 associated with length of survival in esophageal squamous-cell carcinoma.	1,331 Chinese ancestry cases	1,062 Chinese ancestry individuals	Affymetrix [665,999]
21642993	2011-06-05	Genome-wide association study identifies three new susceptibility loci for esophageal squamous-cell carcinoma in Chinese populations.	2,031 Han Chinese ancestry cases, 2,044 Han Chinese ancestry controls	3,986 Han Chinese ancestry cases, 4,157 Han Chinese ancestry controls	Affymetrix [666,141]
22158540	2011-12-11	Genome-wide association study identifies five loci associated with susceptibility to pancreatic cancer in Chinese populations.	981 Han Chinese ancestry cases, 1,991 Han Chinese ancestry controls	2,603 Han Chinese ancestry cases, 2,877 Han Chinese ancestry controls	Affymetrix [666,141]
20125088	2010-02-02	Genome-wide association study of recurrent early-onset major depressive disorder.	1,020 European ancestry cases, 1,636 European ancestry controls	NA	Affymetrix [671,424]
22054870	2011-11-03	A genome-wide scan for common variants affecting the rate of age-related cognitive decline.	749 European ancestry individuals	1,562 European ancestry individuals, 717 cases	Affymetrix [672,266] (pooled)
23350875	2013-01-26	A colorectal cancer genome-wide association study in a Spanish cohort identifies two variants associated with colorectal cancer risk at 1p33 and 8p12.	882 European ancestry cases, 473 European ancestry controls	1,436 European ancestry cases, 1,780 European ancestry controls	Affymetrix [674,718]
22116950	2011-11-24	Genetic variants and environmental factors associated with hormonal markers of ovarian reserve in Caucasian and African American women.	232 European ancestry female individuals, 200 African American female individuals	NA	Affymetrix [677,261]
22936702	2012-08-30	Genome-wide association analysis reveals 12q13.3-q14.1 as new risk locus for sarcoidosis.	637 European ancestry cases, 1,233 European ancestry controls	3,121 European ancestry cases, 4,284 European ancestry controls	Affymetrix [677,619]
24489884	2014-01-01	Genome-wide association study of proneness to anger.	8,747 European ancestry individuals	NA	Affymetrix [677,643]
23386860	2013-01-30	Exploring genome-wide - dietary heme iron intake interactions and the risk of type 2 diabetes.	1,806 European ancestry cases, 2,965 European ancestry controls	NA	Affymetrix [681,770]
21505071	2011-04-19	A genome-wide association study reveals association between common variants in an intergenic region of 4q25 and high-grade myopia in the Chinese Han population.	102 Han Chinese ancestry cases, 335 Han Chinese ancestry controls	2,891 Han Chinese ancestry cases, 10,071 Han Chinese ancestry controls	Affymetrix [681,783]
20639878	2010-07-18	A genome-wide study identifies HLA alleles associated with lumiracoxib-related liver injury.	31 European ancestry cases, 3 Hispanic cases, 1 case, 176 European, Hispanic and other ancestry controls	79 European ancestry cases, 16 Hispanic ancestry cases, 1 case, 405 European, Hispanic and other ancestry controls	Affymetrix [682,386]
20418489	2010-04-23	Genetic variants at 2q24 are associated with susceptibility to type 2 diabetes.	2,591 European ancestry cases, 3,052 European ancestry controls	10,870 European ancestry cases, 73,735 European ancestry controls	Affymetrix [683,509]
20585626	2010-06-24	Identification of a functional genetic variant at 16q12.1 for breast cancer risk: results from the Asia Breast Cancer Consortium.	2,073 Chinese ancestry cases, 2,084 Chinese ancestry controls	15,159 East Asian ancestry cases, 12,993 East Asian ancestry controls, 2,797 European ancestry cases, 2,662 European ancestry controls	Affymetrix [684,457]
21908515	2011-09-09	Genome-wide association study identifies breast cancer risk variant at 10q21.2: results from the Asia Breast Cancer Consortium.	2,062 East Asian ancestry cases, 2,066 East Asian ancestry controls	15,091 East Asian ancestry cases, 14,877 East Asian ancestry controls	Affymetrix [684,457]
22087292	2011-11-07	Bivariate genome-wide association analyses of femoral neck bone geometry and appendicular lean mass.	1,627 Han Chinese ancestry individuals	2,286 European ancestry individuals	Affymetrix [689,368]
23108985	2012-10-30	Suggestion of GLYAT gene underlying variation of bone size and body lean mass as revealed by a bivariate genome-wide association study.	1,627 Han Chinese individuals	2,286 European ancestry individuals	Affymetrix [689,368]
22383897	2012-02-23	Genome-wide association study in east Asians identifies novel susceptibility loci for breast cancer.	2,918 Chinese ancestry cases, 2,324 Chinese ancestry controls	up to 16,173 East Asian ancestry cases, up to 18,282 East Asian ancestry controls	Affymetrix [690,947]
22479419	2012-03-27	Genome-wide association study of treatment refractory schizophrenia in Han Chinese.	522 Han Chinese ancestry cases, 806 Han Chinese ancestry controls	273 Han Chinese ancestry cases	Affymetrix [694,436]
23212062	2012-12-01	Genome-wide association study of clinical dimensions of schizophrenia: polygenic effect on disorganized symptoms.	2,454 European ancestry cases	NA	Affymetrix [696,491]
21502085	2011-05-01	Genome-wide association study implicates PARD3B-based AIDS restriction.	755 European ancestry seroconverter cases	NA	Affymetrix [700,022]
22960237	2012-08-31	Bivariate genome-wide association study suggests fatty acid desaturase genes and cadherin DCHS2 for variation of both compressive strength index and appendicular lean mass in males.	825 Chinese ancestry female individuals, 802 Chinese ancestry male individuals	1,059 European ancestry male individuals, 2,227 European ancestry female individuals	Affymetrix [701,525]
19488044	2009-06-02	Genome-wide association study of bipolar disorder in European American and African American individuals.	1,001 European ancestry cases, 1,033 European ancestry controls, 345 African American cases, 670 African American controls	1,550 European ancestry individuals from 250 families, 1,263 European ancestry cases, 431 European ancestry controls	Affymetrix [702,044]
21368711	2011-03-02	Genome-wide association study of personality traits in bipolar patients.	1,951 European ancestry bipolar cases	NA	Affymetrix [702,866]
22365631	2012-02-22	Genome-wide association study of temperament in bipolar disorder reveals significant associations with three novel Loci.	1,263 European ancestry cases, 1,434 European ancestry controls	NA	Affymetrix [703,012]
22925353	2012-08-25	A genome-wide association study of seasonal pattern mania identifies NF1A as a possible susceptibility gene for bipolar disorder.	2,191 European ancestry cases, 1,434 European ancestry controls	NA	Affymetrix [703,012]
23326512	2013-01-10	Genome-wide association study of irritable vs. elated mania suggests genetic differences between clinical subtypes of bipolar disorder.	117 European ancestry Irritable mania cases, 843 European ancestry Elated mania cases, 1033 European ancestry controls	121 European ancestry Irritable maniacases, 1026 European ancestry Elated mania cases	Affymetrix [703,012]
21738484	2011-06-30	Genome-wide association of bipolar disorder suggests an enrichment of replicable associations in regions near genes.	1,190 European and unknown ancestry cases, 401 European and unknown ancestry controls	16,179 individuals	Affymetrix [703,019]
20150558	2010-02-11	Genome-wide association study identifies variants at the IL18-BCO2 locus associated with interleukin-18 levels.	1,523 European ancestry female individuals	435 European ancestry female individuals	Affymetrix [704,409]
21186350	2010-12-26	Common variants near ATM are associated with glycemic response to metformin in type 2 diabetes.	1,024 European ancestry cases	2,896 European ancestry cases	Affymetrix [705,125]
21845381	2011-08-16	Does metformin work for everyone? A genome-wide association study for metformin response.	1,014 European ancestry individuals, 10 individuals	2,896 European ancestry individuals	Affymetrix [705,125]
23192594	2012-11-29	Gene-environment interactions and obesity traits among postmenopausal African-American and Hispanic women in the Women's Health Initiative SHARe Study.	8,203 African American females, 3,484 Hispanic ancestry females	NA	Affymetrix [706,791]
23512250	2013-03-19	Novel susceptibility variants at 10p12.31-12.2 for childhood acute lymphoblastic leukemia in ethnically diverse populations.	972 European ancestry cases, 1,386 European ancestry controls, 89 African American cases, 1,363 African American controls, 305 Hispanic cases, 1,008 Hispanic controls	574 European ancestry cases, 2,601 European ancestry controls, 128 African American cases, 1,075 African American controls, 143 Hispanic cases, 640 Hispanic controls	Affymetrix [709,059]
22446961	2012-03-25	Two new susceptibility loci for Kawasaki disease identified through genome-wide association analysis.	622 Han Chinese ancestry cases, 1,107 Han Chinese ancestry controls	261 Han Chinese ancestry cases, 550 Han Chinese ancestry controls	Affymetrix [716,935]
20147318	2010-02-22	Genetic variants in ABO blood group region, plasma soluble E-selectin levels and risk of type 2 diabetes.	501 European ancestry type 2 diabetes female cases, 504 European ancestry female controls	518 European ancestry female individuals	Affymetrix [721,316]
20889312	2010-10-01	A genome-wide meta-analysis identifies novel loci associated with schizophrenia and bipolar disorder.	651 European ancestry bipolar cases, 1,171 European ancestry schizophrenia cases, 2,412 European ancestry controls	NA	Affymetrix [722,112]
21326860	2011-02-04	Identification of novel susceptibility Loci for kawasaki disease in a Han chinese population by a genome-wide association study.	250 Han Chinese ancestry cases, 446 Han Chinese ancestry controls	208 Han Chinese ancestry cases, 366 Han Chinese ancestry controls	Affymetrix [723,638]
22205951	2011-12-21	Genome-wide association study in bipolar patients stratified by co-morbidity.	1,000 European ancestry cases, 1,034 European ancestry controls	NA	Affymetrix [728,331]
22648509	2012-05-31	PKNOX2 is associated with formal thought disorder in schizophrenia: a meta-analysis of two genome-wide association studies.	835 European ancestry cases, 2,694 European ancestry controls	NA	Affymetrix [729,454]
23382809	2013-01-29	BCL9 and C9orf5 are associated with negative symptoms in schizophrenia: meta-analysis of two genome-wide association studies.	1,774 European ancestry cases, 2,726 European ancestry controls		Affymetrix [729,454]
23633212	2013-04-30	Genome-wide association of single-nucleotide polymorphisms with weight loss outcomes after Roux-en-Y gastric bypass surgery.	86 European ancestry individuals with least EBWL, 89 European ancestry individuals with most EBWL	164 European ancestry individuals with least EBWL, 169 European ancestry individuals with most EBWL	Affymetrix [730,767]
22658931	2012-05-30	A genome-wide association study of host genetic determinants of the antibody response to Anthrax Vaccine Adsorbed.	726 European ancestry individuals	NA	Affymetrix [736,996]
19571811	2009-07-01	Common polygenic variation contributes to risk of schizophrenia and bipolar disorder.	3,322 European ancestry cases, 3,587 European ancestry controls	4,692 European ancestry cases, 15,493 European ancestry controls	Affymetrix [739,995]
22688191	2012-06-12	Genome-wide association study in a Swedish population yields support for greater CNV and MHC involvement in schizophrenia compared with bipolar disorder.	2,111 European ancestry cases, 2,535 European ancestry controls	11,271 European ancestry cases, 14,601 European ancestry controls	Affymetrix [745,006]
21701570	2011-06-23	Genome-wide association of BMI in African Americans.	1,715 African American individuals	3,274 African American individuals	Affymetrix [746,626]
23207799	2012-11-30	Genome-wide association study identified UQCC locus for spine bone size in humans.	2,286 European ancestry individuals	2,503 European ancestry individuals, 1,627 Han Chinese ancestry individuals	Affymetrix [746,709]
23593202	2013-04-04	Bivariate genome-wide association analyses identified genes with pleiotropic effects for femoral neck bone geometry and age at menarche.	1,728 European ancestry individuals	501 European ancestry individuals, 826 Chinese ancestry individuals	Affymetrix [760,794]
21424380	2011-03-19	Potential novel candidate polymorphisms identified in genome-wide association study for breast cancer susceptibility.	302 European ancestry female cases, 321 European ancestry female controls	1,153 European ancestry female cases, 1,215 European ancestry female controls	Affymetrix [782,838]
23829686	2013-07-05	Rank-based genome-wide analysis reveals the association of ryanodine receptor-2 gene variants with childhood asthma among human populations.	429 European ancestry affected offspring trios	52 African American affected offspring trios, 46 Hispanic affected offspring trios	Affymetrix [786,195]
19609347	2009-07-17	A genome-wide association study of hypertension and blood pressure in African Americans.	509 African American cases, 508 African American controls	366 West African ancestry cases, 614 West African ancestry controls	Affymetrix [808,465]
22085899	2011-11-16	UGT1A1 is a major locus influencing bilirubin levels in African Americans.	619 African American individuals	NA	Affymetrix [808,465]
20152958	2010-02-11	A weighted false discovery rate control procedure reveals alleles at FOXA2 that influence fasting glucose levels.	2,029 African American individuals, 7,428 European ancestry individuals	1,571 African American individuals, 3,825 European ancestry individuals	Affymetrix [814,004]
21131588	2010-12-03	Genome-wide association study identifies a novel susceptibility locus at 6p21.3 among familial CLL.	407 European ancestry cases, 296 European ancestry controls	252 European ancestry cases, 965 European ancestry controls	Affymetrix [827,777]
21150874	2010-12-08	A genome-wide association study for diabetic nephropathy genes in African Americans.	965 African American cases, 1,029 African American controls	709 African American cases, 690 African American controls	Affymetrix [832,357]
21546767	2011-05-05	Genome-wide association scan for survival on dialysis in African-Americans with type 2 diabetes.	610 African American type 2 diabetes cases	NA	Affymetrix [832,357]
22238593	2012-01-04	A genome-wide association search for type 2 diabetes genes in African Americans.	965 African American cases, 1,029 African American controls	2,167 African American cases, 2,288 African American controls	Affymetrix [832,357]
22021425	2011-10-21	Genome-wide association study of body height in African Americans: the Women's Health Initiative SNP Health Association Resource (SHARe).	8,149 African American ancestry female individuals	Up to 20,809 African American and African ancestry individuals	Affymetrix [855,034]
21212386	2011-01-06	Genetic variation in NCAM1 contributes to left ventricular wall thickness in hypertensive families.	1,258 Black individuals	989 Black individuals, 1,316 European ancestry individuals	Affymetrix [872,242]
21901158	2011-08-25	Genome-wide detection of allele specific copy number variation associated with insulin resistance in African Americans from the HyperGEN study.	1,040 African American individuals	NA	Affymetrix [872,243]
24383474	2014-01-02	Genome-wide study of percent emphysema on computed tomography in the general population. The Multi-Ethnic Study of Atherosclerosis Lung/SNP Health Association Resource Study.	2,587 European ancestry individuals, 2,510 African American individuals, 2,113 Hispanic individuals, 704 Chinese ancestry individuals	6,023 European ancestry individuals	Affymetrix [897,981]
20811658	2010-08-24	Genome-wide association for smoking cessation success in a trial of precessation nicotine replacement.	369 European ancestry individuals	NA	Affymetrix [905,273]
23509613	2013-02-24	Genome-wide association study of antiphospholipid antibodies.	183 European ancestry ACL-positive cases, 487 European ancestry ACL-negative controls, 127 European ancestry LAC-positive cases, 581 European ancestry LAC-negative controls, 136 European ancestry Anti-B2GPI-positive cases, 360 European ancestry Anti-B2GPI-negative controls	NA	Affymetrix [906,600]
21725308	2011-07-03	A genome-wide association study identifies two new lung cancer susceptibility loci at 13q12.12 and 22q12.2 in Han Chinese.	2,331 Han Chinese ancestry cases, 3,077 Han Chinese ancestry controls	6,313 Han Chinese ancestry cases, 6,409 Han Chinese ancestry controls	Affymetrix [906,703]
23378610	2013-02-01	Genetic variants associated with glycine metabolism and their role in insulin sensitivity and type 2 diabetes.	1,004 European ancestry individuals	339 European ancestry individuals	Affymetrix [909,508] (imputed)
22744181	2012-06-29	Bivariate genome-wide association study suggests that the DARC gene influences lean body mass and age at menarche.	801 Han Chinese ancestry female individuals	1,692 European ancestry female individuals	Affymetrix [909,622]
19915572	2009-11-15	Genome-wide association study of ulcerative colitis identifies three new susceptibility loci, including the HNF4A region.	2,361 European ancestry cases, 5,417 European ancestry controls	2,321 European ancestry cases, 4,818 European ancestry controls	Affymetrix [NR]
21223598	2011-01-11	Genome-wide joint SNP and CNV analysis of aortic root diameter in African Americans: the HyperGEN study.	1,086 African American individuals	NA	Affymetrix [NR]
21254220	2011-02-01	Propensity score-based nonparametric test revealing genetic variants underlying bipolar disorder.	1,868 European ancestry cases and 2,938 European ancestry controls	NA	Affymetrix [NR]
21314694	2011-02-11	Genomewide association analysis of symptoms of alcohol dependence in the molecular genetics of schizophrenia (MGS2) control sample.	2,357 European ancestry individuals, 812 African American individuals	NA	Affymetrix [NR]
21990027	2011-10-11	The genetics of antipsychotic induced tremors: a genome-wide pathway analysis on the STEP-BD SCP sample.	409 European and other ancestry bipolar cases	NA	Affymetrix [NR]
22808956	2012-07-19	Genetically distinct subsets within ANCA-associated vasculitis.	914 European ancestry cases, 5,259 European ancestry controls	1,454 European ancestry cases, 1,666 European ancestry controls	Affymetrix [NR]
23103227	2012-10-25	Genetic variants at 6p21.1 and 7p15.3 are associated with risk of multiple cancers in Han Chinese.	2,331 Han Chinese ancestry lung cancer cases, 1,006 Han Chinese ancestry non-cardia gastric cancer cases, 2,031 Han Chinese ancestry esophageal squamous-cell carcinoma cases, 4,006 Han Chinese ancestry controls	2,665 Han Chinese ancestry lung cancer cases, 3,330 Han Chinese ancestry non-cardia gastric cancer cases, 3,006 Han Chinese ancestry esophageal squamous-cell carcinoma cases, 11,436 Han Chinese ancestry controls	Affymetrix [NR]
23726366	2013-05-29	Genome-wide characterization of shared and distinct genetic components that influence blood lipid levels in ethnically diverse human populations.	7,861 African American individuals, 3,425 Hispanic individuals	7,138 African American individuals	Affymetrix [NR]
23921680	2013-07-31	A genome-wide association study in Koreans identifies susceptibility loci for allergic nickel dermatitis.	up to 24 Korean ancestry cases, 52 Korean ancestry controls	NA	Affymetrix [NR]
21768215	2011-07-18	Genome-wide association study for serum urate concentrations and gout among African Americans identifies genomic risk loci and a novel URAT1 loss-of-function allele.	8,651 African American individuals	1,996 African American individuals	Affymetrix [NR] (imputed)
22508271	2012-04-16	Fasting glucose GWAS candidate region analysis across ethnic groups in the Multiethnic Study of Atherosclerosis (MESA).	2,349 European ancestry individuals, 664 Chinese ancestry individuals, 1,366 African American individuals, 1,171 Hispanic individuals	NA	Affymetrix [NR] (imputed)
22814818	2012-07-20	Population-based meta-analysis in Caucasians confirms association with COL5A1 and ZNF469 but not COL8A2 with central corneal thickness.	3,931 European ancestry individuals	1,418 European ancestry individuals	Affymetrix [NR] (imputed)
22885925	2012-08-12	Genome-wide association study identifies eight new risk loci for polycystic ovary syndrome.	2,254 Han Chinese ancestry cases, 3,001 Han Chinese ancestry controls	8,226 Han Chinese ancestry cases, 7,578 Han Chinese ancestry controls	Affymetrix [NR] (imputed)
22004137	2011-10-01	A genome-wide association study with DNA pooling identifies the variant rs11866328 in the GRIN2A gene that affects disease progression of chronic HBV infection.	1,944 Han Chinese ancestry progressed cases, 854 Han Chinese ancestry asymptomatic carriers	NA	Affymetrix [NR] (pooled)
22821403	2012-07-23	Genome-wide association analysis in primary sclerosing cholangitis and ulcerative colitis identifies risk loci at GPR35 and TCF4.	Up to 389 European ancestry primary sclerosing cholangitis cases, 987 European ancestry ulcerative colitis cases, 2,968 European ancestry controls	1,012 European ancestry primary sclerosing cholangitis cases, 4,444 European ancestry ulcerative colitis cases, 11,659 European ancestry controls	Affymetrix [up to 1,279,891] (imputed)
22939635	2012-08-28	Genome-wide association and population genetic analysis of C-reactive protein in African American and Hispanic American women.	8,280 African American female individuals, 3,548 Hispanic female individuals	3,787 African American female individuals, 3,548 Hispanic female individuals, 5,656 European ancestry individuals	Affymetrix [up to 2,203,609] (imputed)
20400778	2010-04-17	Genomic variation associated with mortality among adults of European and African ancestry with heart failure: the cohorts for heart and aging research in genomic epidemiology consortium.	1,645 European ancestry cases, 881 European ancestry controls, 281 African ancestry cases, 185 African ancestry controls	NA	Affymetrix [up to 2,366,858] (imputed)
20031538	2008-10-01	Genome-wide association analysis of high-density lipoprotein cholesterol in the population-based KORA study sheds new light on intergenic regions.	Up to 4,274 European ancestry individuals	Up to 15,873 European ancestry individuals	Affymetrix [Up to 2,557,253] (imputed)
19219042	2009-02-15	Genome-wide association study identifies a new breast cancer susceptibility locus at 6q25.1.	1,505 Chinese ancestry cases, 1,522 Chinese ancestry controls	5,026 Chinese ancestry cases, 2,476 Chinese ancestry controls, 1,591 European ancestry cases, 1,466 European ancestry controls	Affymetrix [up to 607,728]
24236485	2013-11-01	Genome-wide association study in NSAID-induced acute urticaria/angioedema in Spanish and Han Chinese populations.	112 European ancestry cases, 124 European ancestry controls, 120 Han Chinese ancestry cases, 101 Han Chinese ancestry controls	NA	Affymetrix [up to 644,046]
19571809	2009-07-01	Common variants on chromosome 6p22.1 are associated with schizophrenia.	2,681 European ancestry cases, 2,653 European ancestry controls, 1,286 African American cases, 973 African American controls	5,327 European ancestry cases, 16,424 European ancestry controls	Affymetrix [up to 843,798]
19117981	2009-01-01	Sequence variants at 22q13 are associated with prostate cancer risk.	1,235 European ancestry aggressive cases, 1,599 European ancestry controls	1,215 European ancestry aggressive cases, 2,213 European ancestry non-aggressive cases, 1,208 European ancestry controls, 1,034 aggressive cases, 921 non-aggressive cases, 2,231 controls	Affymetrix and Illumina [~2 million] (imputed)
19060906	2008-12-07	Common variants at 30 loci contribute to polygenic dyslipidemia.	19,840 European ancestry individuals	Up to 20,623 European ancestry individuals	Affymetrix and Illumina [~2,600,000] (imputed)
19820697	2009-10-11	A genome-wide meta-analysis identifies 22 loci associated with eight hematological parameters in the HaemGen consortium.	4,627 European ancestry individuals	9,316 European ancestry individuals	Affymetrix and Illumina [~2.11 million] (imputed)
19303062	2009-03-18	Genome-wide association study of vitamin B6, vitamin B12, folate, and homocysteine blood concentrations.	2,934 European ancestry individuals	686 European ancestry individuals	Affymetrix and Illumina [~2.5 million] (imputed)
20173747	2010-02-21	Common variants in KCNN3 are associated with lone atrial fibrillation.	1,335 European ancestry cases, 12,844 European ancestry controls	1,164 European ancestry cases, 3,607 European ancestry controls	Affymetrix and Illumina [~2.5 million] (imputed)
20460622	2010-05-12	Genome-wide analysis of genetic loci associated with Alzheimer disease.	973 incident AD cases, 2,033 prevalent AD cases, 22,604 controls of European and Hispanic ancestry	6,505 European ancestry cases, 13,532 European ancestry controls	Affymetrix and Illumina [~2.5 million] (imputed)
20548946	2010-06-10	A genome-wide association study of optic disc parameters.	7,360 European ancestry individuals	4,455 European ancestry individuals	Affymetrix and Illumina [~2.5 million] (imputed)
23247143	2012-12-16	Association of genome-wide variation with highly sensitive cardiac troponin-T levels in European Americans and Blacks: a meta-analysis from atherosclerosis risk in communities and cardiovascular health studies.	9,491 European ancestry individuals, up to 2,053 African American individuals	NA	Affymetrix and Illumina [~2.5 Million] (imputed)
24842889	2014-05-19	Genome-wide mapping of IBD segments in an Ashkenazi PD cohort identifies associated haplotypes.	1,130 Ashkenazi Jewish cases, 2,611 Ashkenazi Jewish controls	306 Ashkenazi Jewish cases, 2,583 Ashkenazi Jewish controls	Affymetrix and Illumina [1,069,161] (imputed)
22470424	2012-03-28	A high-density genome-wide association screen of sporadic ALS in US veterans.	Up to 639 European ancestry cases, 6,257 European ancestry controls	Up to 183 European ancestry cases, 961 European ancestry controls	Affymetrix and Illumina [1,280,579]
20421936	2010-04-22	Two new Loci for body-weight regulation identified in a joint analysis of genome-wide association studies for early-onset extreme obesity in French and german study groups.	1,138 European ancestry cases, 1,120 European ancestry normal or lean controls	1,181 European ancestry cases, 1,960 European ancestry normal or lean controls, 981 European ancestry cases and 1,430 European ancestry controls from 715 families	Affymetrix and Illumina [1,596,878] (imputed)
21060863	2010-10-28	Four novel Loci (19q13, 6q24, 12q24, and 5q14) influence the microcirculation in vivo.	15,358 European ancestry individuals	6,652 European ancestry individuals	Affymetrix and Illumina [2,194,468 ] (imputed)
20304771	2010-03-18	A meta-analysis of four genome-wide association studies of survival to age 90 years or older: the Cohorts for Heart and Aging Research in Genomic Epidemiology Consortium.	1,836 European ancestry long-lived individuals, 1,955 European ancestry controls	2,594 European ancestry long-lived individuals, 3,431 European ancestry controls	Affymetrix and Illumina [2,287,520] (imputed)
21478494	2011-04-09	Genome-wide association study identifies nidogen 1 (NID1) as a susceptibility locus to cutaneous nevi and melanoma risk.	9,136 European ancestry individuals	3,581 European ancestry individuals	Affymetrix and Illumina [2,318,094] (imputed)
19416921	2009-05-05	Genome-wide association and meta-analysis of bipolar disorder in individuals of European ancestry.	3,683 European ancestry cases, 14,507 European ancestry controls	NA	Affymetrix and Illumina [2,366,197] (imputed)
19503597	2009-06-05	Meta-analysis of 28,141 individuals identifies common variants within five new loci that influence uric acid concentrations.	12,328 European ancestry males, 15,813 European ancestry females	NA	Affymetrix and Illumina [2,493,963] (imputed)
20018283	2009-12-02	Clear detection of ADIPOQ locus as the major gene for plasma adiponectin: results of genome-wide association analyses including 4659 European individuals.	4,659 European ancestry individuals	13,795 European ancestry individuals	Affymetrix and Illumina [2,585,854] (imputed)
24064335	2013-10-08	Meta-analysis of genome-wide association data identifies novel susceptibility loci for obesity.	6,433 European ancestry individuals, 709 African American individuals, 408 Hispanic individuals, 1,622 Han Chinese ancestry individuals	4,967 European ancestry individuals, 2,740 Han Chinese ancestry individuals	Affymetrix and Illumina [4,325,550] (Imputed)
21627779	2011-05-31	The membrane-spanning 4-domains, subfamily A (MS4A) gene cluster contains a common variant associated with Alzheimer's disease.	319 European ancestry cases, 769 European ancestry controls, 2,690 cases, 2,237 controls	4,982 European ancestry cases, 7,961 European ancestry controls, 2,190 cases, 3,374 controls	Affymetrix and Illumina [696,707](imputed)
21829393	2011-08-04	Genome-wide association analysis of autoantibody positivity in type 1 diabetes cases.	12,501 European ancestry cases	3,598 sibling cases	Affymetrix and Illumina [NR]
21390209	2011-02-24	Meta-analysis for genome-wide association study identifies multiple variants at the BIN1 locus associated with late-onset Alzheimer's disease.	1,831 European ancestry cases, 1,764 European ancestry controls	751 cases, 751 controls	Affymetrix and Illumina [NR] (imputed)
23146381	2012-11-10	A meta-analysis of genome-wide association studies for serum total IgE in diverse study populations.	2,469 African American individuals, 259 Latino individuals, 1,564 European ancestry individuals	2,961 African American individuals, 1,477 Latino individuals, 649 European ancestry individuals, 680 Hutterite individuals	Affymetrix and Illumina [NR] (imputed)
19305409	2009-03-22	Common variants at ten loci modulate the QT interval duration in the QTSCD Study.	15,842 European ancestry individuals	up to 13,602 individuals	Affymetrix and Illumina [unsure] (imputed)
19305408	2009-03-22	Common variants at ten loci influence QT interval duration in the QTGEN Study.	13,685 European ancestry individuals	15,854 European ancestry individuals	Affymetrix and Illumina [up to 2,543,686] (imputed)
18262040	2008-02-09	LDL-cholesterol concentrations: a genome-wide association study.	11,685 European ancestry individuals	Up to 4,979 European ancestry individuals	Affymetrix and Illumina [up to 461,986]
18372903	2008-03-30	Meta-analysis of genome-wide association data and large-scale replication identifies additional susceptibility loci for type 2 diabetes.	4,549 European ancestry cases, 5,579 European ancestry controls	24,194 European ancestry cases, 55,598 European ancestry controls	Affymetrix and Illumina[2,202,892](imputed)
18391950	2008-04-06	Identification of ten loci associated with height highlights new biological pathways in human growth.	15,821 European ancestry individuals	Up to 17,801 European ancestry individuals	Affymetrix and Illumina[2,260,683](imputed)
18587394	2008-06-29	Genome-wide association defines more than 30 distinct susceptibility loci for Crohn's disease.	3,230 European ancestry cases, 4,829 European ancestry controls	1,339 European ancestry trios, 2,325 European ancestry cases, 1,809 European ancestry controls	Affymetrix and Illumina[635,547](imputed)
18834626	2008-10-01	Association of three genetic loci with uric acid concentration and risk of gout: a genome-wide association study.	11,847 European ancestry individuals	11,024 European ancestry individuals, 3,843 African American individuals	Affymetrix and Illumina[up to 530,683]
19727025	2009-09-02	Genome-wide association study of exercise behavior in Dutch and American adults.	2,622 European ancestry individuals	NA	Affymetrix and Perlegen [~1.6 million] (imputed)
20038947	2009-12-29	Novel loci for major depression identified by genome-wide association study of Sequenced Treatment Alternatives to Relieve Depression and meta-analysis of three studies.	3,957 European ancestry cases, 3,428 European ancestry controls	NA	Affymetrix and Perlegen [2,391,203] (imputed)
20881960	2010-09-29	Hundreds of variants clustered in genomic loci and biological pathways affect human height.	133,653 European ancestry individuals	50,074 European ancestry individuals	Affymetrix, Illumina [2,834,208] (imputed)
22472876	2012-04-03	A mega-analysis of genome-wide association studies for major depressive disorder.	9,240 European ancestry cases, 9,519 European ancestry controls	6,783 European ancestry cases, 50,695 European ancestry controls	Affymetrix, Illumina & Perlegen [~1.2 million](imputed)
19567438	2009-07-01	Genetic Loci associated with C-reactive protein levels and risk of coronary heart disease.	17,967 European ancestry and Indian Asian ancestry individuals	13,615 European ancestry and India Asian ancestry Individuals	Affymetrix, Illumina & Perlegen [~1.4 million] (imputed)
21173776	2010-12-21	Meta-analysis of genome-wide association studies for personality.	17,375 European ancestry individuals	3,294 European ancestry individuals	Affymetrix, Illumina & Perlegen [~2.5 million] (imputed)
21448238	2011-03-30	Meta-analysis of genome-wide association for migraine in six population-based European cohorts.	2,116 European ancestry cases, 7,318 European ancestry controls, 330 Dutch founder cases, 1,216 Dutch founder controls	2,957 European ancestry cases, 5,774 European ancestry controls	Affymetrix, Illumina & Perlegen [~2.5 million] (imputed)
22028671	2011-10-20	A genome-wide screen for interactions reveals a new locus on 4p15 modifying the effect of waist-to-hip ratio on total cholesterol.	Up to 32,225 European ancestry individuals	11,509 European ancestry individuals, 11,163 individuals	Affymetrix, Illumina & Perlegen [~2.5 million] (imputed)
20686565	2010-08-05	Biological, clinical and population relevance of 95 loci for blood lipids.	95,454 European ancestry individuals	NA	Affymetrix, Illumina & Perlegen [~2.6 million] (imputed)
22482804	2012-04-06	Combined analysis of genome-wide association studies for Crohn disease and psoriasis identifies seven shared susceptibility loci.	2,529 European ancestry psoriasis cases, 2,142 European ancestry Crohn's disease cases, 10,460 European ancestry controls	Up to 3,187 European ancestry psoriasis cases, 4,073 European ancestry Crohn's disease cases, 10,100 European ancestry controls	Affymetrix, Illumina & Perlegen [1,116,213] (imputed)
20732625	2010-08-01	Meta-analysis of genome-wide association studies of attention-deficit/hyperactivity disorder.	2,064 European ancestry trios, 896 European ancestry cases, 2,455 European ancestry controls	NA	Affymetrix, Illumina & Perlegen [1,206,462] (imputed)
20864672	2010-09-23	Genetic variants influencing circulating lipid levels and risk of coronary artery disease.	up to 17,723 European ancestry individuals	up to 37,774 European ancestry individuals, up to 9,665 Indian Asian ancestry individuals	Affymetrix, Illumina & Perlegen [2,155,369] (imputed)
19570815	2009-07-01	A genome-wide association study of northwestern Europeans involves the C-type natriuretic peptide signaling pathway in the etiology of human height variation.	10,074 European ancestry individuals	6,912 European ancestry individuals	Affymetrix, Illumina & Perlegen [2,228,850] (imputed)
19820698	2009-10-11	Genome-wide association study identifies variants in TMPRSS6 associated with hemoglobin levels.	6,316 European ancestry individuals, 9,685 Indian Asian ancestry individuals	5,187 European ancestry individuals, 6,721 Indian Asian ancestry individuals	Affymetrix, Illumina & Perlegen [NR]
20935629	2010-10-10	Meta-analysis identifies 13 new loci associated with waist-hip ratio and reveals sexual dimorphism in the genetic basis of fat distribution.	Up to 77,167 European ancestry individuals	Up to 113,636 European ancestry individuals	Affymetrix, Illumina & Perlegen [up to 2,850,269](imputed)
22199011	2011-12-23	Association between chromosome 9p21 variants and the ankle-brachial index identified by a meta-analysis of 21 genome-wide association studies.	38,376 European ancestry individuals, 2,133 Erasmus Rucphen individuals, 1,183 Old Order Amish individuals	16,717 European ancestry individuals	Affymetrix, Illumina & Perlgen [~2.5 million] (imputed)
21876539	2011-08-30	Genome-wide association analysis of coffee drinking suggests association with CYP1A1/CYP1A2 and NRCAM.	18,176 European ancestry individuals	7,929 European ancestry individuals	Affymetrix, Illumina & Perlgen [~2.6 million] (imputed)
20081856	2010-01-17	Meta-analysis of genome-wide association data identifies a risk locus for major mood disorders on 3p21.1.	6,686 European ancestry cases, 9,068 European ancestry controls	1,930 European ancestry cases, 2,747 European ancestry controls	Affymetrix, Illumina and Perlegen [~2.1 million] (imputed)
20418890	2010-04-25	Genome-wide meta-analyses identify multiple loci associated with smoking behavior.	Up to 74,035 European ancestry individuals	Up to 68,988 participants	Affymetrix, Illumina and Perlegen [~2.5 million] (imputed)
20383145	2010-04-11	Genetic loci influencing kidney function and chronic kidney disease.	23,812 European ancestry individuals	16,626 European ancestry individuals	Affymetrix, Illumina and Perlegen [~2.6 Million] (imputed)
20935630	2010-10-10	Association analyses of 249,796 individuals reveal 18 new loci associated with body mass index.	Up to 123,865 European ancestry individuals	Up to 125,931 European ancestry individuals	Affymetrix, Illumina and Perlegen [~2.8 million] (imputed)
20661308	2010-07-22	Genome-wide meta-analysis for serum calcium identifies significantly associated SNPs near the calcium-sensing receptor (CASR) gene.	8,918 European ancestry individuals, 3,947 Indian Asians ancestry individuals	4,126 European ancestry individuals	Affymetrix, Illumina and Perlegen [2,557,252] (imputed)
19060907	2008-12-01	Variants in MTNR1B influence fasting glucose levels.	35,812 European ancestry individuals	NA	Affymetrix, Illumina and Perlegen [up to 2,557,249] (imputed)
22982992	2012-09-12	FTO genotype is associated with phenotypic variability of body mass index.	133,154 European ancestry individuals	59,325 European ancestry individuals	Affymetrix, Illumina, and Perlegen (~2.44 million) [imputed]
21471458	2011-04-06	Genome-wide association and genetic functional studies identify autism susceptibility candidate 2 gene (AUTS2) in the regulation of alcohol consumption.	26,316 European ancestry individuals	21,185 European ancestry individuals	Affymetrix, Illumina, and Perlegen [~2.5 million] (imputed)
21706003	2011-06-26	Genetic variation near IRS1 associates with reduced adiposity and an impaired metabolic profile.	29,069 European ancestry individuals, 7,557 Indian Asian ancestry individuals	39,576 European ancestry individuals	Affymetrix, Illumina, and Perlegen [~2.5 million] (imputed)
22001757	2011-10-16	Genome-wide association study identifies loci influencing concentrations of liver enzymes in plasma.	Up to 52,350 European ancestry individuals, up to 8,739 Indian Asian individuals	NA	Affymetrix, Illumina, and Perlegen [~2.6 million] (imputed)
21909110	2011-09-11	Genome-wide association study identifies six new loci influencing pulse pressure and mean arterial pressure.	74,064 European ancestry individuals	48,607 European ancestry individuals	Affymetrix, Illumina, and Perlegen [NR] (imputed)
23263486	2012-12-23	Genome-wide association analyses identify 18 new loci associated with serum urate concentrations.	49,825 European ancestry males, 60,522 European ancestry females	Up to 32,813 European ancestry individuals	Affymetrix, Illumina, Perlegen [2,450,547] (imputed)
18711365	2008-08-17	Collaborative genome-wide association analysis supports a role for ANK3 and CACNA1C in bipolar disorder.	4,387 European ancestry cases, 6,209 European ancestry controls	NA	Affymetrix[1,769,948]imputed
18780872	2008-09-17	Familial aggregation of common sequence variants on 15q24-25.1 in lung cancer.	194 European ancestry cases, 219 European ancestry controls	3,878 cases, 4,831 controls	Affymetrix[up to 722,376]
23149075	2012-11-10	Preliminary evidence of genetic determinants of adiponectin response to fenofibrate in the Genetics of Lipid Lowering Drugs and Diet Network.	793 European ancestry individuals	NA	Affymterix [2,543,887] (imputed)
23202124	2012-12-02	New loci associated with birth weight identify genetic links between intrauterine growth and adult height and metabolism.	Up to 26,836 European ancestry individuals	Up to 42,519 European ancestry individuals	Illumina & Affymetrix (~2.7 million) imputed
23263487	2012-12-23	Genome-wide association analyses in East Asians identify new susceptibility loci for colorectal cancer.	2,098 East Asian ancestry cases, 5,749 East Asian ancestry controls	5,358 East Asian ancestry cases, 5,922 East Asian ancestry controls, 26,060 European ancestry individuals	Illumina & Affymetrix (1,636,380) imputed
23291589	2013-01-06	Genome-wide association analyses identify multiple loci associated with central corneal thickness and keratoconus.	13,057 European ancestry individuals, 2,538 Indian ancestry individuals, 2,542 Malay ancestry individuals, 1,883 Chinese ancestry individuals	NA	Illumina & Affymetrix [~1 Million] (Imputed)
23593239	2013-04-04	The molecular genetic architecture of self-employment.	7,734 European ancestry cases, 42,893 European ancestry controls	737 cases, 2,534 controls	Illumina & Affymetrix [~2.4 millions] Imputed
23449627	2013-02-27	Genome-wide association and longitudinal analyses reveal genetic loci linking pubertal height growth, pubertal timing and childhood adiposity.	7,161 European ancestry males, 6,879 European ancestry females	5,133 European ancestry males, 4,577 European ancestry females	Illumina & Affymetrix [~2.5 million] (imputed)
23459443	2013-03-05	Drug-gene interactions and the search for missing heritability: a cross-sectional pharmacogenomics study of the QT interval.	33,781 European ancestry individuals	NA	Illumina & Affymetrix [~2.5 Million] (imputed)
24823311	2014-05-13	Genome-wide association study of plasma N6 polyunsaturated fatty acids within the cohorts for heart and aging research in genomic epidemiology consortium.	8,631 European ancestry individuals	NA	Illumina & Affymetrix [~2.5 Million] (imputed)
23326517	2013-01-11	Insights into the genetic architecture of early stage age-related macular degeneration: a genome-wide association study meta-analysis.	3,772 European ancestry cases, 16,033 European ancestry controls	264 Asian ancestry cases, 3,926 Asian ancestry controls	Illumina & Affymetrix [~2.5 million] Imputed
23535729	2013-04-01	Large-scale genotyping identifies 41 new loci associated with breast cancer risk.	10,052 European ancestry cases, 12,575 European ancestry controls	45,290 European ancestry cases, 41,880 European ancestry controls	Illumina & Affymetrix [~2.6 million] (Imputed)
23563607	2013-04-07	Genome-wide meta-analysis identifies 11 new loci for anthropometric traits and provides insights into genetic architecture.	8,097 European ancestry tall individuals, 8,099 European ancestry short individuals	4,872 European ancestry tall individuals, 4,831 European ancestry short individuals	Illumina & Affymetrix [~2.8 millions] (Imputed)
23935489	2013-07-25	Association study of common genetic variants and HIV-1 acquisition in 6,300 infected cases and 7,200 controls.	6,334 European ancestry cases, 7,247 European ancestry controls	NA	Illumina & Affymetrix [~8 million] Imputed
21738480	2011-07-01	Multiple loci are associated with white blood cell phenotypes.	19,509 European ancestry individuals	11,823 European ancestry individuals	Illumina & Affymetrix [>2.4 million](Imputed)
24743840	2014-04-17	Genome-wide diet-gene interaction analyses for risk of colorectal cancer.	9,287 European ancestry cases, 9,117 European ancestry controls	NA	Illumina & Affymetrix [>2.7 million] (Imputed)
23377640	2013-02-01	Common genetic variation and antidepressant efficacy in major depressive disorder: a meta-analysis of three genome-wide pharmacogenetic studies.	Up to 2,256 European ancestry cases	NA	Illumina & Affymetrix [1.2 million] (Imputed)
23358156	2013-01-29	Childhood intelligence is heritable, highly polygenic and associated with FNBP1L.	12,441 European ancestry children	5,548 European ancestry children	Illumina & Affymetrix [138,093] (Imputed)
23474815	2013-03-07	Meta-analysis of genome-wide association studies in five cohorts reveals common variants in RBFOX1, a regulator of tissue-specific splicing, associated with refractive error.	6,597 European ancestry and Erasmus Rucphen individuals, 683 Sardinian inidividuals	19,763 European ancestry individuals	Illumina & Affymetrix [2,093,862] (Imputed)
24315451	2013-12-05	Fraction of exhaled nitric oxide values in childhood are associated with 17q11.2-q12 and 17q12-q21 variants.	5,131 European ancestry individuals, 1,155 Hispanic individuals, 2,572 individuals	NA	Illumina & Affymetrix [2,253,077] (Imputed)
23535734	2013-04-01	Identification of seven loci affecting mean telomere length and their association with disease.	37,684 European ancestry individuals	10,739 European ancestry individuals	Illumina & Affymetrix [2,362,330]
24908248	2014-06-08	Variants near TERT and TERC influencing telomere length are associated with high-grade glioma risk.	1,013 European ancestry cases, 6,595 European ancestry controls	631 European ancestry cases, 1,141 European ancestry controls	Illumina & Affymetrix [2,362,330] Imputed
23290196	2013-01-02	A genome-wide association study of depressive symptoms.	up to 34,549 European ancestry individuals	up to 16,709 European ancestry individuals	Illumina & Affymetrix [2,391,896] (Imputed)
23620142	2013-04-24	Genome-wide and gene-centric analyses of circulating myeloperoxidase levels in the charge and care consortia.	9,305 European ancestry individuals		Illumina & Affymetrix [2,397,181]
23455636	2013-03-03	Seven new loci associated with age-related macular degeneration.	6,713 European ancestry cases, 48,402 European ancestry contols, 110 Southern Indian ancestry cases, 119 Southern Indian ancestry controls, 827 Japanese ancestry cases, 3,323 Japanese ancestry controls	9,070 European ancestry cases, 7,683 European ancestry contols, 461 East Asian ancestry cases, 547 East Asian ancestry controls	Illumina & Affymetrix [2,442,884] (Imputed)
24578379	2014-02-27	Genome-wide association study for circulating tissue plasminogen activator levels and functional follow-up implicates endothelial STXBP5 and STX2.	26,217 European ancestry individuals, 712 Orcadian individuals	4,487 European ancestry individuals	Illumina & Affymetrix [2,455,857] (imputed)
23548203	2013-04-01	Genome-wide association studies identify several new loci associated with pigmentation traits and skin cancer risk in European Americans.	3871 European ancestry individuals	2,496 European ancestry individuals	Illumina & Affymetrix [2,469,762] (Imputed)
23650146	2013-05-05	A genome-wide association study for venous thromboembolism: the extended cohorts for heart and aging research in genomic epidemiology (CHARGE) consortium.	1,618 European ancestry cases, 42,881 European ancestry controls	3,231 European ancestry cases, 3,536 European ancestry controls	Illumina & Affymetrix [2,543,885] (Imputed)
23266556	2012-12-21	Identification of Genetic Susceptibility Loci for Colorectal Tumors in a Genome-Wide Meta-analysis.	12,696 European ancestry colorectal tumor cases, 15,113 European ancestry controls	958 European ancestry colorectal tumor cases, 909 European ancestry controls, up to 2,098 East Asian ancestry colorectal tumor cases, up to 5,749 East Asian ancestry controls	Illumina & Affymetrix [2,708,280] imputed
23183192	2012-11-23	Common genetic variation near the connexin-43 gene is associated with resting heart rate in African Americans: a genome-wide association study of 13,372 participants.	13,372 African American individuals		Illumina & Affymetrix [2,954,965] (imputed)
24816252	2014-05-11	An atlas of genetic influences on human blood metabolites.	Up to 5,591 European ancestry individuals	Up to 1,767 European ancestry individuals	Illumina & Affymetrix [2.1 million] Imputed
24836286	2014-05-18	Large-scale genetic study in East Asians identifies six new loci associated with colorectal cancer risk.	2,098 East Asian ancestry cases, 6,172 East Asian ancestry controls	12,865 East Asian ancestry cases, 25,773 East Asian ancestry controls, up to 16,984 European ancestry cases, up to 18,262 European ancestry controls	Illumina & Affymetrix [2.4 million] (imputed)
23396134	2013-02-10	Genome-wide meta-analyses of multiancestry cohorts identify multiple new susceptibility loci for refractive error and myopia.	37,382 European ancestry individuals, 3,995 East Asian ancestry individuals, 2,273 Singaporean Malay ancestry individuals, 2,108 Singaporean Indian ancestry individuals	NA	Illumina & Affymetrix [2.5 million] (imputed)
23636237	2013-05-01	Genome-wide meta-analysis of observational studies shows common genetic variants associated with macronutrient intake.	37,537 European ancestry individuals	33,533 European ancestry individuals	Illumina & Affymetrix [2.5 million] (Imputed)
24068962	2013-09-19	Meta-analysis of genome-wide association studies identifies six new Loci for serum calcium concentrations.	39,400 European ancestry individuals	Up to 21,679 European ancestry individuals	Illumina & Affymetrix [2.5 million] (Imputed)
23322567	2013-01-15	Identification of a candidate gene for astigmatism.	22,100 European ancestry individuals		Illumina & Affymetrix [2.8 million] (Imputed)
24249740	2013-11-17	Multistage genome-wide association meta-analyses identified two new loci for bone mineral density.	5,833 European ancestry females, 2,639 European ancestry males, 784 Han Chinese ancestry females, 763 Han Chinese ancestry males, 712 African American females, 409 Hispanic females	7,010 European ancestry females, 3,772 European ancestry males, 2,980 East Asian ancestry females, 2,159 East Asian ancestry males	Illumina & Affymetrix [5,842,825] (Imputed)
23669352	2013-05-12	Genome-wide analysis of BMI in adolescents and young adults reveals additional insight into the effects of genetic loci over the life course.	Up to 13,627 European ancestry individuals	Up to 16,253 European ancestry individuals	Illumina & Affymetrix [557,887] (imputed)
24513273	2014-02-11	A genome-wide association study identifies common variants influencing serum uric acid concentrations in a Chinese population.	3,451 Han Chinese ancestry individuals	8,830 Chinese ancestry individuals	Illumina & Affymetrix [658,288]
22541561	2012-04-26	A genome-wide association study reveals that variants within the HLA region are associated with risk for nonobstructive azoospermia.	802 Han Chinese ancestry cases, 1,863 Han Chinese ancestry controls	1,424 Han Chinese ancestry cases, 2,713 Han Chinese ancestry controls	Illumina & Affymetrix [912,924]
24166486	2013-10-29	GWAS meta analysis identifies TSNARE1 as a novel Schizophrenia / Bipolar susceptibility locus.	11,985 European, African American, Asian, other and unknown ancestry schizophrenia cases, 377 European, African American, Asian, other and unknown ancestry schizoaffective disorder cases, 1,032 bipolar disorder cases, 34,676 European, African American, Asian, other and unknown ancestry controls	2652 individuals	Illumina & Affymetrix [NR] (imputed)
23300138	2013-01-07	A genome wide association study of genetic loci that influence tumour biomarkers cancer antigen 19-9, carcinoembryonic antigen and &#x000ce;&#x000b1; fetoprotein and their associations with cancer risk.	3,451 Han Chinese ancestry individuals	10,326 Chinese ancestry individuals	Illumina & Affymetrix [NR] imputed
24430505	2014-01-14	Genetic determinants of heel bone properties: genome-wide association meta-analysis and replication in the GEFOS/GENOMOS consortium.	730 East Asian ancestry individuals, 2,380 European ancestry individuals, 11,150 individuals	11,058 European ancestry individuals, 2,870 European and other ancestry individuals, 21,439 individuals	Illumina & Affymetrix [up to 2,609,590] (imputed)
24647736	2014-03-19	Multiple nonglycemic genomic loci are newly associated with blood level of glycated hemoglobin in East Asians.	17,290 East Asian ancestry individuals. 1,727 Malay ancestry individuals	up to 13,585 East Asian ancestry individuals	Illumina & Affymetrix [up to 2.4 Million] (imputed)
24348519	2013-12-03	EMR-linked GWAS study: investigation of variation landscape of loci for body mass index in children.	up to 2,860 European ancestry children	NA	Illumina & Affymetrix [up to 583,824] (imputed)
19853236	2009-10-22	Sequence variants in three loci influence monocyte counts and erythrocyte volume.	2,538 European ancestry individuals, 3,477 individuals	1,543 individuals	Illumina & Perlegen [~2.5 million] (imputed)
20953189	2010-10-17	Genome-wide association analysis identifies three psoriasis susceptibility loci.	Up to 1,831 cases, up to 2,546 controls	Up to 4,064 cases, up to 4,685 controls	Illumina & Perlegen [up to 7,456,344] (imputed)
23242368	2012-12-16	Genetic variants in STAT4 and HLA-DQ genes confer risk of hepatitis B virus-related hepatocellular carcinoma.	1,161 Chinese ancestry cases, 1,353 Chinese ancestry controls	4,319 Chinese ancestry cases, 4,966 Chinese ancestry controls	Illumina (1,672,517) imputed
23207651	2012-12-04	A genome-wide association study implicates the APOE locus in nonpathological cognitive ageing.	3,280 European ancestry individuals	1,367 European ancestry individuals	Illumina (549,692)
23218918	2012-12-04	White matter integrity as an intermediate phenotype: exploratory genome-wide association analysis in individuals at high risk of bipolar disorder.	70 unaffected relatives of cases with bipolar disorder, 80 controls	NA	Illumina (565,404)
23144326	2012-11-09	Genome-wide association analysis of blood biomarkers in chronic obstructive pulmonary disease.	Up to 1,951 European ancestry smokers	NA	Illumina (588,352)
23143602	2012-11-11	Common genetic variants in the CLDN2 and PRSS1-PRSS2 loci alter risk for alcohol-related and sporadic pancreatitis.	676 European ancestry cases, 4,507 European ancestry controls	910 European ancestry cases, 4,170 European ancestry controls	Illumina (625,739)
23118302	2012-11-01	Genome-wide association study evaluating lipoprotein-associated phospholipase A2 mass and activity at baseline and after rosuvastatin therapy.	2,673 European ancestry cases, 2,656 European ancestry controls	NA	Illumina (796,174)
24256812	2013-11-20	A genome-wide association meta-analysis identifies a novel locus at 17q11.2 associated with sporadic amyotrophic lateral sclerosis.	6,100 European ancestry cases, 7,125 European ancestry controls	2,074 European ancestry cases, 2,556 European ancestry controls	Illumina [~ 7 Million] (imputed)
23966204	2013-08-20	GWAS of human bitter taste perception identifies new loci and reveals additional complexity of bitter taste genetics.	503 Brazillian ancestry individuals	104 Brazillian ancestry individuals	Illumina [~1 million]
19896111	2009-11-04	Common variants in the trichohyalin gene are associated with straight hair in Europeans.	4,845 European ancestry individuals from 2,892 families, 16,140 European ancestry individuals	NA	Illumina [~1 million] (imputed)
21428769	2011-03-24	HLA-A*3101 and carbamazepine-induced hypersensitivity reactions in Europeans.	65 European ancestry cases, 3,987 European ancestry controls	80 European ancestry cases, 257 European ancestry controls	Illumina [~1.2 million] (imputed)
24347629	2013-12-17	Genome-wide association study of periodontal health measured by probing depth in adults ages 18-49 years.	93 European ancestry cases, 83 European ancestry individuals, 497 European ancestry controls	NA	Illumina [~1.4 million] (Imputed)
24518671	2014-02-11	A genome-wide association study of intra-ocular pressure suggests a novel association in the gene FAM125B in the TwinsUK cohort.	2,774 European ancestry individuals	22,789 European ancestry and Erasmus Rucphen individuals	Illumina [~1.87 million]
21946351	2011-09-25	A germline variant in the TP53 polyadenylation signal confers cancer susceptibility.	2,121 European ancestry cases, 39,614 European ancestry controls	2,506 European and other ancestry cases, 15,101 European and other ancestry controls	Illumina [~16 million] (Imputed)
22267200	2012-01-22	Discovery of common variants associated with low TSH levels and thyroid cancer risk.	27,758 European ancestry individuals	1,156 European ancestry cases, up to 42,617 European ancestry controls	Illumina [~16 million] (Imputed)
20719862	2010-08-18	New loci associated with central cornea thickness include COL5A1, AKAP13 and AVGR8.	1,445 European ancestry individuals	5,882 European ancestry individuals	Illumina [~2 million] (imputed)
21051773	2010-11-09	PCSK6 is associated with handedness in individuals with dyslexia.	192 individuals	573 European ancestry individuals	Illumina [~2 million] (imputed)
22916037	2012-08-16	Novel Loci for metabolic networks and multi-tissue expression studies reveal genes for atherosclerosis.	6,608 European ancestry individuals	NA	Illumina [~2 million] (imputed)
23555300	2013-03-28	Genome-wide association study and gene expression analysis identifies CD84 as a predictor of response to etanercept therapy in rheumatoid arthritis.	733 European ancestry cases	139 Portuguese ancestry cases; 151 Japanese ancestry cases	Illumina [~2 Million] (Imputed)
21490949	2011-04-07	Transferability of type 2 diabetes implicated loci in multi-ethnic cohorts from Southeast Asia.	2,010 Chinese ancestry cases, 1,945 Chinese ancestry controls, 794 Malay ancestry cases, 1,240 Malay ancestry controls, 977 Asian Indian ancestry cases, 1,169 Asian Indian ancestry controls	NA	Illumina [~2,000,000] (imputed)
23562823	2013-04-19	Genome-wide association study in a Chinese population with diabetic retinopathy.	437 Chinese ancestry cases, 570 Chinese ancestry controls	329 Hispanic cases, 256 Hispanic controls	Illumina [~2,166,765] (Imputed)
21602797	2011-05-22	Genome-wide association and linkage identify modifier loci of lung disease severity in cystic fibrosis at 11p13 and 20q13.2.	2,317 European ancestry cases, 177 cases	898 European ancestry sibling pair cases, 75 sibling pair cases	Illumina [~2,609,000] (imputed)
20835236	2010-09-12	A genome-wide association study for myopia and refractive error identifies a susceptibility locus at 15q25.	4,270 European ancestry individuals	13,414 European ancestry individuals	Illumina [~2.2 million] (imputed)
20675712	2010-07-31	The perception of quinine taste intensity is associated with common genetic variants in a bitter receptor cluster on chromosome 12.	1,457 European ancestry individuals	73 European ancestry individuals	Illumina [~2.3 million] (imputed)
21150878	2010-12-08	Association between ORMDL3, IL1RL1 and a deletion on chromosome 17q21 with asthma risk in Australia.	986 European ancestry cases, 1,846 European ancestry controls	391 European ancestry cases, 213 European ancestry controls	Illumina [~2.38 million] (imputed)
22823124	2012-07-24	The genetic aetiology of cannabis use initiation: a meta-analysis of genome-wide association studies and a SNP-based heritability estimation.	10,091 individuals from 4,622 families	NA	Illumina [~2.4 million] (imputed)
23738518	2013-06-05	A genome-wide association study for reading and language abilities in two population cohorts.	6,649 European ancestry children and adolescents		Illumina [~2.4 million] (Imputed)
20485516	2010-05-13	Common genetic variants near the Brittle Cornea Syndrome locus ZNF469 influence the blinding disease risk factor central corneal thickness.	3,473 European ancestry twins in 1,905 families, 301 European ancestry thin CCT cases, 301 European ancestry thick CCT controls	NA	Illumina [~2.4 million] (pooled)
19118814	2009-01-03	Genome-wide association study implicates a chromosome 12 risk locus for late-onset Alzheimer disease.	492 European ancestry cases, 496 European ancestry controls	238 European ancestry cases, 220 European ancestry controls	Illumina [~2.5 million] (imputed)
20385819	2010-04-12	Genetic variants near TIMP3 and high-density lipoprotein-associated loci influence susceptibility to age-related macular degeneration.	2,157 European ancestry cases, 1,150 European ancestry controls	7,892 European ancestry cases, 5,998 European ancestry controls, 678 Japanese ancestry cases, 336 Japanese ancestry controls	Illumina [~2.5 million] (imputed)
20686651	2010-07-29	Association of variants at UMOD with chronic kidney disease and kidney stones-role of age and comorbid diseases.	1,689 European ancestry cases, 37,076 European ancestry controls	1,972 European ancestry cases, 6,125 European ancestry controls	Illumina [~2.5 million] (imputed)
20835239	2010-09-12	A genome-wide association study identifies a susceptibility locus for refractive errors and myopia at 15q14.	5,328 European ancestry individuals	10,280 European ancestry individuals	Illumina [~2.5 million] (imputed)
21273288	2011-01-27	Genome-wide association analysis and fine mapping of NT-proBNP level provide novel insight into the role of the MTHFR-CLCN6-NPPA-NPPB gene cluster.	1,325 European ancestry individuals	1,746 European ancestry individuals	Illumina [~2.5 million] (imputed)
21900290	2011-09-06	Genetic variants, plasma lipoprotein(a) levels, and risk of cardiovascular morbidity and mortality among two prospective cohorts of type 2 diabetes.	1,450 European ancestry individuals	NA	Illumina [~2.5 million] (imputed)
22424883	2012-03-15	Genome-wide association study of lung function decline in adults with and without asthma.	1,441 European ancestry asthma cases, 2,677 European ancestry controls	1,160 European ancestry asthma cases, 10,858 European ancestry controls	Illumina [~2.5 million] (imputed)
22628157	2012-05-24	Genome-wide association study of neurocognitive impairment and dementia in HIV-infected adults.	1,287 European ancestry HIV-infected male individuals	NA	Illumina [~2.5 million] (imputed)
22672568	2012-06-05	A genome-wide association study of venous thromboembolism identifies risk variants in chromosomes 1q24.2 and 9q.	1,503 European and other ancestry cases, 1,459 European and other ancestry controls	1,407 cases, 1,418 controls	Illumina [~2.5 million] (imputed)
22675492	2012-06-04	Genome-wide association study of circulating estradiol, testosterone, and sex hormone-binding globulin in postmenopausal women.	1,589 European ancestry female individuals	NA	Illumina [~2.5 million] (imputed)
23031429	2012-10-03	A genome-wide association study of monozygotic twin-pairs suggests a locus related to variability of serum high-density lipoprotein cholesterol.	1,720 European ancestry monozygotic twins	1,261 European ancestry monozygotic twins	Illumina [~2.5 million] (imputed)
23382691	2013-01-31	Loci associated with N-glycosylation of human immunoglobulin G show pleiotropy with autoimmune diseases and haematological cancers.	2,247 European ancestry individuals	NA	Illumina [~2.5 Million] (Imputed)
23761726	2013-06-06	Interrogation of the platelet-derived growth factor receptor alpha locus and corneal astigmatism in Australians of Northern European ancestry: results of a genome-wide association study.	2,784 European ancestry individuals		Illumina [~2.5 million] (Imputed)
23935956	2013-07-31	Genome wide association analysis of a founder population identified TAF3 as a gene for MCHC in humans.	1,664 Val Borbera individuals	619 Friuli Venezia Giulia individuals, 16,145 European ancestry individuals	Illumina [~2.5 Million] (imputed)
24047820	2013-09-18	Common variation contributes to the genetic architecture of social communication traits.	5,584 European ancestry children	1,364 European ancestry children	Illumina [~2.5 million] (Imputed)
24945404	2014-06-19	Phenotypic dissection of bone mineral density reveals skeletal site specificity and facilitates the identification of novel loci in the genetic regulation of bone mass attainment.	8,007 European ancestry children, 289 Surinamese ancestry children, 300 Turkish ancestry children, 232 Moroccan ancestry children, 588 children	NA	Illumina [~2.5 Million] (imputed)
20339536	2010-03-22	Genome-wide association of lipid-lowering response to statins in combined study populations.	3,928 European ancestry individuals	NA	Illumina [~2.5 million](imputed)
23065704	2012-10-12	A meta-analysis of genome-wide association studies to identify prostate cancer susceptibility loci associated with aggressive and non-aggressive disease.	5,132 European ancestry non-aggressive cases, 5,953 European ancestry aggressive cases, 11,463 European ancestry controls	22,387 European ancestry non-aggressive cases, 2,008 European ancestry aggressive cases, up to 24,726 European ancestry controls	Illumina [~2.6 million] (imputed)
23535732	2013-04-01	Identification of 23 new prostate cancer susceptibility loci using the iCOGS custom genotyping array.	11,085 European ancestry cases, 11,463 European ancestry controls	19,662 European ancestry cases, 19,715 European ancestry controls	Illumina [~2.6 million] (Imputed)
20395239	2010-04-15	Genome-wide association identifies ATOH7 as a major gene determining human optic disc size.	1,368 European ancestry twins from 666 families	848 European ancestry twins from 531 families	Illumina [~2.74 million] (imputed)
19915574	2009-11-15	Common variants at five new loci associated with early-onset inflammatory bowel disease.	2,413 European ancestry cases, 6,158 European ancestry controls	1,013 European ancestry cases, 5,805 European ancestry controls	Illumina [~500,000]
20060832	2010-01-07	Genetic variation in IL28B is associated with chronic hepatitis C and treatment failure: a genome-wide association study.	1,015 European ancestry chronic HCV carriers, 347 European ancestry spontaneously cleared HCV individuals	NA	Illumina [~500,000]
20802204	2010-09-01	Genetic variation influences glutamate concentrations in brains of patients with multiple sclerosis.	382 cases	NA	Illumina [~500,000]
19620980	2009-07-20	Genetic variants at 6p21.33 are associated with susceptibility to follicular lymphoma.	189 European ancestry cases, 592 European controls	456 European ancestry cases, 2,785 European ancestry controls	Illumina [~500,000] (pooled)
19185284	2009-01-29	Common variation in the beta-carotene 15,15'-monooxygenase 1 gene affects circulating levels of carotenoids: a genome-wide association study.	1,191 European ancestry individuals	2,540 European ancestry individuals, 211 individuals	Illumina [~500,451]
19247474	2009-02-27	Genome-wide and candidate gene association study of cigarette smoking behaviors.	2,617 European ancestry smokers, 1,725 European ancestry controls	NA	Illumina [~518,000]
19125160	2009-01-07	Examination of the current top candidate genes for AD in a genome-wide association study.	491 European ancestry cases, 479 European ancestry controls	NA	Illumina [~550,000]
19578179	2009-07-04	A genome-wide association study of acenocoumarol maintenance dosage.	1,451 European ancestry individuals	287 individuals	Illumina [~550,000]
20032318	2009-12-23	Variants of DENND1B associated with asthma in children.	793 European ancestry cases, 1,988 European ancestry controls	917 European ancestry cases, 1,546 European ancestry controls, 1,667 African American cases, 2,045 African American controls	Illumina [~550,000]
20061627	2009-09-11	Genome-wide scan of copy number variation in late-onset Alzheimer's disease.	331 European ancestry cases, 368 European ancestry controls	NA	Illumina [~550,000]
20066004	2010-01-12	A genome-wide association study identifies new loci for ACE activity: potential implications for response to ACE inhibitor.	400 Han Chinese ancestry hypertensive cases	623 Han Chinese ancestry hypertensive cases	Illumina [~550,000]
20208534	2010-03-07	Common variants at 5q22 associate with pediatric eosinophilic esophagitis.	181 European ancestry cases, 1,974 European ancestry controls	170 European ancestry cases, 1,130 European ancestry controls	Illumina [~550,000]
21037115	2010-10-29	Genome-wide association analysis of body mass in chronic obstructive pulmonary disease.	2,950 European ancestry cases	502 European ancestry cases	Illumina [~550,000]
21310492	2011-02-08	Genome-wide association study of diabetic retinopathy in a Taiwanese population.	174 Han Chinese ancestry Type 2 diabetics with diabetic retinopathy, 575 Han Chinese ancestry Type 2 diabetics without diabetic retinopathy, 100 Han Chinese ancestry controls	NA	Illumina [~550,000]
21552555	2011-04-28	A genome-wide association study on obesity and obesity-related traits.	520 European ancestry cases, 540 European ancestry controls	1,196 European ancestry individuals	Illumina [~550,000]
23703922	2013-01-02	A genome wide association study of plasma uric acid levels in obese cases and never-overweight controls.	487 European ancestry obese individuals, 472 non-obese individuals	NA	Illumina [~550,000]
20532800	2010-06-08	Candidate genes for non-diabetic ESRD in African Americans: a genome-wide association study using pooled DNA.	464 African American cases, 478 African American controls	336 African American cases, 363 African American controls	Illumina [~550,000] (pooled)
19230858	2009-02-18	A genome-wide analysis identifies genetic variants in the RELN gene associated with otosclerosis.	302 cases, 302 controls	847 cases, 872 controls	Illumina [~555,000] (pooled)
21846871	2011-08-01	A genome-wide association study in europeans and South asians identifies 5 new Loci for coronary artery disease.	8,424 European ancestry cases, 6,996 South Asian cases, 15,062 controls	21,408 cases, 19,185 controls	Illumina [~575,00]
21079607	2010-11-16	A genome-wide association study on common SNPs and rare CNVs in anorexia nervosa.	1,033 European ancestry cases, 3,733 European ancestry controls	NA	Illumina [~598,000]
21685187	2011-06-16	Genome-wide association study of smoking behaviours in patients with COPD.	3,441 European ancestry ever-smoker cases	NA	Illumina [~6.3 million] (imputed)
20018918	2009-12-16	Fetal hemoglobin in sickle cell anemia: genome-wide association studies suggest a regulatory region in the 5' olfactory receptor gene cluster.	848 Black cases	305 Black cases, 406 Chinese ancestry cases, 113 Thai ancestry cases	Illumina [~600,000]
21130836	2010-12-03	Whole genome association scan for genetic polymorphisms influencing information processing speed.	Up to 4,039 European ancestry individuals	NA	Illumina [~610,000]
22286219	2012-01-29	Genome-wide association study identifies multiple loci influencing human serum metabolite levels.	8,330 European ancestry individuals	NA	Illumina [~7.7 million] (imputed)
22430674	2012-03-20	Genome-wide haplotype association study identifies the FRMD4A gene as a risk locus for Alzheimer's disease.	2,025 European ancestry cases, 5,328 European ancestry controls	7,913 European ancestry cases, 10,417 European ancestry controls	Illumina [~7.7 million] (imputed)
21160409	2010-12-14	Common human genetic variants and HIV-1 susceptibility: a genome-wide survey in a homogeneous African population.	531 Sub-Saharan African ancestry cases, 848 Sub-Saharan African ancestry controls	NA	Illumina [~800,000]
19729612	2009-09-03	Genome-wide association identifies the ABO blood group as a major locus associated with serum levels of soluble E-selectin.	685 European ancestry individuals with type 1 diabetes	477 European ancestry individuals	Illumina [~841,000]
22005930	2011-10-18	Genome-wide association study of Alzheimer's disease with psychotic symptoms.	1,299 European ancestry, African American ancestry and Native American ancestry cases with psychosis, 735 European ancestry, African American ancestry and Native American ancestry cases without psychosis, 5,659 European ancestry controls	NA	Illumina [>1.8 million] (imputed)
23720494	2013-05-29	Genome-wide association study identifies loci affecting blood copper, selenium and zinc.	2,603 European ancestry individuals	NA	Illumina [>2.5 Million] (imputed)
23269536	2012-12-27	Genome-wide association study identified novel genetic variant on SLC45A3 gene associated with serum levels prostate-specific antigen (PSA) in a Chinese population.	1,999 Chinese ancestry males	1,496 Chinese ancestry males	Illumina [>709,211] (imputed)
23534349	2013-03-28	Generalization of variants identified by genome-wide association studies for electrocardiographic traits in African Americans.	455 African American individuals	NA	Illumina [>930,000]
23468962	2013-02-28	A genome-wide scan for breast cancer risk haplotypes among African American women.	3,016 African American cases; 2,745 African American controls		Illumina [1,006,480]
24058526	2013-09-13	Genome-wide meta-analysis of systolic blood pressure in children with sickle cell disease.	1617 African American cases	NA	Illumina [1,019,297] (imputed)
21602798	2011-05-22	Genome-wide association study of prostate cancer in men of African ancestry identifies a susceptibility locus at 17q21.	3,425 African American cases, 3,290 African American controls	1,500 African American/Afro-Caribbean cases, 1,908 African American/Afro-Caribbean controls, 344 Sub-Saharan African ancestry cases, 1,361 Sub-Saharan African ancestry controls	Illumina [1,047,1986]
24751813	2014-06-01	Genome-wide association study supports the role of the immunological system and of the neurodevelopmental processes in response to haloperidol treatment.	96 European ancestry cases	NA	Illumina [1,080,870] (Imputed)
23753411	2013-06-10	Genomic association analysis of common variants influencing antihypertensive response to hydrochlorothiazide.	424 European ancestry individuals	841 European ancestry individuals	Illumina [1,092,841] (imputed)
22170493	2011-12-15	Genome-wide meta-analysis of psoriatic arthritis identifies susceptibility locus at REL.	535 European ancestry cases, 3,432 European ancestry controls	1,931 European ancestry cases, 6,785 European ancestry controls	Illumina [1,160,703] (imputed)
24514567	2014-02-11	A genome-wide association study of anorexia nervosa.	2,907 European ancestry cases, 14,860 European ancestry controls	2,677 European ancestry cases, 8,629 European ancestry controls, 458 Japanese ancestry cases, 421 Japanese ancestry controls	Illumina [1,185,559] (Imputed)
24677629	2014-03-27	A genome-wide association study of clinical symptoms of dissociation in a trauma-exposed sample.	484 European ancestry trauma-exposed individuals	NA	Illumina [1,197,702]
24665060	2014-03-24	Genome-wide association study of smoking behaviours among Bangladeshi adults.	366 Bangladeshi ancestry former smoker males, 87 Bangladeshi ancestry former smoker females, 1,471 Bangladeshi ancestry current smoker males, 111 Bangladeshi ancestry current smoker females	NA	Illumina [1,211,988] (Imputed)
20205591	2010-04-15	Host determinants of HIV-1 control in African Americans.	515 African American cases	NA	Illumina [1,212,217]
24556642	2014-02-18	Genome-wide association study of primary dentition pit-and-fissure and smooth surface caries.	1006 European ancestry individuals	NA	Illumina [1,216,189] Imputed
23300278	2013-01-08	Genome-wide association study identifies a novel locus contributing to type 2 diabetes susceptibility in Sikhs of Punjabi origin from India.	842 Punjabi Sikh ancestry cases, 774 Punjabi Sikh ancestry controls	up to 2,512 Punjabi Sikh ancestry cases and 3,201 Punjabi Sikh ancestry controls; up to 16,128 South Asian cases and 23,846 South Asian controls; up to 16,746 East Asian ancestry cases and 16,961 East Asian ancestry controls; up to 8,130 European ancestry cases and 38,987 European ancestry controls	Illumina [1,232,008] (imputed)
22683712	2012-06-10	Genome-wide association analysis identifies susceptibility loci for migraine without aura.	2,326 European ancestry cases, 4,580 European ancestry controls	2,508 European ancestry cases, 2,652 European ancestry controls	Illumina [1,246,388] (imputed)
22399527	2012-03-07	Genome-wide screen for metabolic syndrome susceptibility Loci reveals strong lipid gene contribution but no evidence for common genetic basis for clustering of metabolic syndrome traits.	2,637 European ancestry cases, 7,927 European ancestry controls	NA	Illumina [1,257,079] (imputed)
24493630	2014-02-03	A genome-wide association study of early-onset breast cancer identifies PFKM as a novel breast cancer gene and supports a common genetic spectrum for breast cancer at any age.	3,523 European ancestry young female cases, 2,702 European ancestry young female controls	3,470 European ancestry young female cases, 5,475 European ancestry young female controls	Illumina [1,265,548] (Imputed)
21544081	2011-04-19	Replication of 13 obesity loci among Singaporean Chinese, Malay and Asian-Indian populations.	5,429 Chinese anacestry individuals, 2,431 Malay ancestry individuals, 2,531 Asian Indian ancestry individuals	NA	Illumina [1,283,957] (imputed)
22138694	2011-12-04	A genome-wide association study in Han Chinese identifies new susceptibility loci for ankylosing spondylitis.	1,837 Han Chinese ancestry cases, 4,231 Han Chinese ancestry controls	2,100 Han Chinese ancestry cases, 3,496 Han Chinese ancestry controls	Illumina [1,356,350] (imputed)
23505323	2013-03-15	Genomic study in Mexicans identifies a new locus for triglycerides and refines European lipid loci.	1,122 Mexican ancestry cases, 1,118 Mexican ancestry controls	1,067 Mexican ancestry cases, 1,054 Mexican ancestry controls	Illumina [1,361,436] (Imputed)
21051598	2010-11-04	The major genetic determinants of HIV-1 control affect HLA class I peptide presentation.	516 European cases, 1,196 European controls, 341 African American cases, 892 African American controls, 117 Hispanic ancestry controls, 560 Hispanic ancestry controls	NA	Illumina [1,384,048] (imputed)
21940522	2011-09-21	Genome-wide association scan for childhood caries implicates novel genes.	1,305 European ancestry children	1,695 European ancestry children	Illumina [1,450,678] (imputed)
21302353	2010-12-28	Genome-wide association study of hoarding traits.	3,304 European ancestry individuals	NA	Illumina [1,517,033] (imputed)
24468470	2013-12-26	Genetic susceptibility to accelerated cognitive decline in the US Health and Retirement Study.	5,765 European ancestry individuals, 890 African American individuals	NA	Illumina [1,530,316]
22969067	2012-09-13	Genetic variants near PDGFRA are associated with corneal curvature in Australians.	1,788 European ancestry twins and family members, 1,013 European ancestry unrelated individuals	NA	Illumina [1,704,858] (imputed)
21156761	2010-12-14	A genome-wide association study suggests contrasting associations in ACPA-positive versus ACPA-negative rheumatoid arthritis.	1,147 European ancestry ACPA positive RA cases, 774 European ancestry ACPA negative RA cases, 1,079 European ancestry controls	887 European ancestry ACPA positive RA cases, 1,218 European ancestry controls	Illumina [1,723,056] (imputed)
23897914	2013-07-29	A genome-wide association study (GWAS) for bronchopulmonary dysplasia.	117 African American newborn cases, 108 African American newborn controls, 448 Hispanic newborn cases, 460 Hispanic newborn controls, 74 Asian or Pacific Islander ancestry newborn cases, 93 Asian or Pacific Islander ancestry newborn control, 174 European ancestry newborn cases, 216 European ancestry newborn controls, 14 newborn cases, 22 newborn controls	371 newborn cases, 424 newborn controls	Illumina [1,795,103]
22171074	2011-12-30	A genome-wide association and gene-environment interaction study for serum triglycerides levels in a healthy Chinese male population.	1,999 Han Chinese ancestry male individuals	1,496 Han Chinese ancestry male individuals	Illumina [1,940,243] (imputed)
22673310	2012-07-07	Genome-wide association study identifies common variants at TNFRSF13B associated with IgG level in a healthy Chinese male population.	1,999 Chinese ancestry male individuals	1,496 Chinese ancestry male individuals	Illumina [1,940,243] (imputed)
22864923	2012-08-03	Genome-wide association study identifies TNFSF13 as a susceptibility gene for IgA in a South Chinese population in smokers.	1,999 Han Chinese ancestry male individuals	1,496 East Asian ancestry male individuals	Illumina [1,940,243] (imputed)
23118916	2012-10-31	Genome-wide scan identifies variant in TNFSF13 associated with serum IgM in a healthy Chinese male population.	1,999 Han Chinese ancestry individuals	1,496 East Asian ancestry individuals	Illumina [1,940,243] (imputed)
22367966	2012-02-24	Genome-wide association study identifies novel loci associated with serum level of vitamin B12 in Chinese men.	1,999 Han Chinese ancestry individuals	1,496 Chinese ancestry individuals	Illumina [1,940,245] (imputed)
23028341	2012-09-13	Genome-wide association study for serum complement C3 and C4 levels in healthy Chinese subjects.	1,999 Han Chinese ancestry male individuals	1,496 Han Chinese ancestry male individuals	Illumina [1,940,245] (imputed)
23643386	2013-05-02	Weight loss after gastric bypass is associated with a variant at 15q26.1.	693 European ancestry individuals	327 European ancestry individuals	Illumina [1,943,170] (Imputed)
23470693	2013-03-07	Genome-wide association studies of pit-and-fissure- and smooth-surface caries in permanent dentition.	982 European ancestry individuals		Illumina [1.2 Million] (Imputed)
23717212	2013-05-23	Imputation-based meta-analysis of severe malaria in three African populations.	5,425 African ancestry cases, 6,891 African ancestry controls	NA	Illumina [1.3 million] (Imputed)
21964575	2011-10-02	Mutations in BRIP1 confer high risk of ovarian cancer.	640 European ancestry cases, 41,607 European ancestry controls	NA	Illumina [15,957,390] (Imputed)
21983786	2011-10-09	Identification of low-frequency variants associated with gout and serum uric acid levels.	15,506 European ancestry individuals	NA	Illumina [15,957,390] (Imputed)
23571587	2013-04-10	Variants in the ATP-binding cassette transporter (ABCA7), apolipoprotein E &#x000cf;&#x000b5;4,and the risk of late-onset Alzheimer disease in African Americans.	1,968 African American cases, 3,928 African American controls		Illumina [17,332,474] (Imputed)
23300701	2012-12-26	Genome-wide search for gene-gene interactions in colorectal cancer.	8,380 European ancestry cases, 10,558 European ancestry controls	2,527 European ancestry cases, 2,628 European ancestry controls	Illumina [2,011,668]
23903073	2013-08-01	Genome-wide association study of the five-factor model of personality in young Korean women.	1,089 Korean ancestry females	2,090 Korean ancestry individuals	Illumina [2,053,685] (Imputed)
20852632	2010-09-19	A genome-wide association study identifies susceptibility loci for ovarian cancer at 2q31 and 8q24.	1,768 European ancestry cases, 2,354 European ancestry controls	8,709 European ancestry cases, 51,764 European ancestry controls	Illumina [2,056,878] (imputed)
20694011	2010-08-08	Association of IFIH1 and other autoimmunity risk alleles with selective IgA deficiency.	430 European ancestry cases, 1,090 European ancestry controls	342 European ancestry cases, 886 European ancestry controls	Illumina [2,057,134] (imputed)
24680774	2014-03-25	Insight into genetic determinants of resting heart rate.	855 Friuli Venezia Giulia individuals	NA	Illumina [2,058,182] (Imputed)
22923054	2012-08-25	A genome-wide association study of breast cancer in women of African ancestry.	3,016 African American cases, 2,745 African American controls	3,533 African ancestry cases, 11,046 African ancestry controls	Illumina [2,067,098] (imputed)
23047291	2012-11-01	A genome-wide association analysis of temozolomide response using lymphoblastoid cell lines shows a clinically relevant association with MGMT.	516 European ancestry lymphoblastoid cell lines	NA	Illumina [2,074,734] (imputed)
23213074	2012-12-05	Association between liver-specific gene polymorphisms and their expression levels with nonalcoholic fatty liver disease.	126 European ancestry adolescent cases, 802 European ancestry adolescent controls	NA	Illumina [2,078,805] (imputed)
24068947	2013-09-12	Common variants in left/right asymmetry genes and pathways are associated with relative hand skill.	728 European ancestry individuals with reading disability	NA	Illumina [2,095,209]
23273568	2012-12-27	Meta-analysis followed by replication identifies loci in or near CDKN1B, TET3, CD80, DRAM1, and ARID5B as associated with systemic lupus erythematosus in Asians.	1,656 Han Chinese ancestry cases, 3,394 Han Chinese ancestry controls	3,256 Han Chinese ancestry cases, 5,667 Han Chinese ancestry controls, 453 Thai ancestry cases, 963 Thai ancestry controls	Illumina [2,100,739] (imputed)
22745009	2012-05-15	Multiple loci influencing hippocampal degeneration identified by genome scan.	1149 European ancestry Alzheimer disease cases, 336 European ancestry individuals with mild cognitive impairment, 188 European ancestry controls	419 African American Alzheimer disease cases	Illumina [2,131,250] (imputed)
23776548	2013-06-12	Genetic loci for retinal arteriolar microcirculation.	18,722 European ancestry individuals	3,939 European ancestry individuals	Illumina [2,137,729] (Imputed)
22344221	2012-02-19	Common variants at CDKAL1 and KLF9 are associated with body mass index in east Asian populations.	26,620 Japanese ancestry individuals	35,625 East Asian ancestry individuals	Illumina [2,178,018] (imputed)
22558069	2012-04-27	Association of common variants in TNFRSF13B, TNFSF13, and ANXA3 with serum levels of non-albumin protein and immunoglobulin isotypes in Japanese.	Up to 9,103 Japanese ancestry individuals	Up to 1,629 Japanese ancestry individuals	Illumina [2,178,644] (imputed)
21738478	2011-06-30	Identification of nine novel loci associated with white blood cell subtypes in a Japanese population.	8,794 Japanese ancestry individuals	5,998 Japanese ancestry individuals	Illumina [2,178,645] (imputed)
21743469	2011-07-10	Interaction between ERAP1 and HLA-B27 in ankylosing spondylitis implicates peptide handling in the mechanism for HLA-B27 in disease susceptibility.	3,023 European ancestry cases, 8,779 European ancestry controls	2,111 European ancestry cases, 4,483 European ancestry controls	Illumina [2,223,620] (imputed)
22956598	2012-09-06	Genome-wide association study meta-analysis of chronic widespread pain: evidence for involvement of the 5p15.2 region.	1,308 European ancestry female cases, 5,791 European ancestry female controls	1,480 European ancestry female cases, 7,989 European ancestry female controls	Illumina [2,224,068](imputed)
24676358	2014-03-27	IgA measurements in over 12 000 Swedish twins reveal sex differential heritability and regulatory locus near CD30L.	9,617 European ancestry individuals	2,785 European ancestry individuals	Illumina [2,226,980] (Imputed)
22961080	2012-09-06	A genome-wide association study identifies GRK5 and RASGRP1 as type 2 diabetes loci in Chinese Hans.	1,839 Han Chinese ancestry cases, 1,873 Han Chinese ancestry controls	15,979 East Asian ancestry cases, 19,360 East Asian ancestry controls, 794 Singaporean Malay ancestry cases, 1,240 Singaporean Malay ancestry controls, 159 South Asian ancestry cases, 1,624 South Asian ancestry controls	Illumina [2,234,194] (imputed)
24618891	2014-03-11	Genome-wide association study reveals two new risk loci for bipolar disorder.	9,747 European ancestry cases, 14,278 European ancestry controls	NA	Illumina [2,267,487] (imputed)
23056639	2012-10-09	A genome-wide association study of circulating galectin-3.	3,776 European ancestry individuals	3,516 individuals	Illumina [2,269,099] (imputed)
23381795	2013-02-04	Genome-wide association study on plasma levels of midregional-proadrenomedullin and C-terminal-pro-endothelin-1.	3,444 European ancestry individuals	3,230 European ancestry individuals	Illumina [2,269,099] (Imputed)
22694956	2012-06-13	Genome-wide association study of age-related macular degeneration identifies associated variants in the TNXB-FKBPL-NOTCH4 region of chromosome 6p21.3.	893 European ancestry cases, 2,199 European ancestry controls	1,411 European ancestry cases, 1,431 European ancestry controls	Illumina [2,272,849] (imputed)
22509378	2012-04-11	A genome-wide association study of female sexual dysfunction.	1,104 European ancestry twins	NA	Illumina [2,287,762] (imputed)
24564958	2014-02-24	Variability in the common genetic architecture of social-communication spectrum phenotypes during childhood and adolescence.	Up to 5,628 European ancestry individuals	NA	Illumina [2,293,137] (Imputed)
23667675	2013-05-07	Genome wide association study of age at menarche in the Japanese population.	15,495 Japanese ancestry females	NA	Illumina [2,310,762] (Imputed)
23049750	2012-09-25	Haplotypes with copy number and single nucleotide polymorphisms in CYP2A6 locus are associated with smoking quantity in a Japanese population.	11,696 Japanese ancestry smokers	5,462 Japanese ancestry smokers	Illumina [2,312,503] (imputed)
24535457	2014-02-18	A genome-wide association meta-analysis of plasma A&#x000ce;&#x000b2; peptides concentrations in the elderly.	3,528 European ancestry individuals	NA	Illumina [2,316,178] (imputed)
20953188	2010-10-17	Genome-wide association study identifies a psoriasis susceptibility locus at TRAF3IP2.	472 European ancestry cases, 1,146 European ancestry controls	2,668, European ancestry cases, 762 French Canadian founder population cases, 2,585 cases, 3,485 European ancestry controls, 994 French Canadian founder population controls, 2,412 controls	Illumina [2,339,118] (imputed)
22780124	2012-07-11	Genome-wide association study of a quantitative disordered gambling trait.	1,312 European ancestry twins from 894 families	NA	Illumina [2,373,249] (imputed)
23527680	2013-04-01	Genome-wide association study of inattention and hyperactivity-impulsivity measured as quantitative traits.	1,851 individuals	155 individuals	Illumina [2,373,249] (Imputed)
22903471	2012-08-18	Genome-wide association identifies genetic variants associated with lentiform nucleus volume in N&#x02009;=&#x02009;1345 young and elderly subjects.	162 European ancestry Alzheimer's disease cases, 346 European ancestry mild cognitive impairment cases, 198 European ancestry controls, 639 European ancestry individuals from 364 families	NA	Illumina [2,380,200] (imputed)
20707712	2010-08-01	A genome-wide association study of self-rated health.	6,706 European individuals from 2,585 independent families	NA	Illumina [2,380,486] (imputed)
22754043	2012-07-01	A genome-wide association study of caffeine-related sleep disturbance: confirmation of a role for a common variant in the adenosine receptor.	2,402 European ancestry individuals from 1,470 families	NA	Illumina [2,380,486] (imputed)
23728906	2013-05-31	A genome-wide association study of sleep habits and insomnia.	2,267 European ancestry individuals	NA	Illumina [2,380,486] (Imputed)
22010049	2011-11-01	Loci affecting gamma-glutamyl transferase in adults and adolescents show age &#x000d7; SNP interaction and cardiometabolic disease associations.	12,526 European ancestry individuals	NA	Illumina [2,380,486](imputed)
24043878	2013-09-16	Common variants on Xq28 conferring risk of schizophrenia in Han Chinese.	481 Han Chinese ancestry cases, 2,025 Han Chinese ancestry controls	1,088 Han Chinese ancestry cases, 1,063 Han Chinese ancestry controls	Illumina [2,383,054] (imputed)
21862451	2011-08-23	GWAS of butyrylcholinesterase activity identifies four novel loci, independent effects within BCHE and secondary associations with metabolic risk factors.	6,879 European ancestry adult individuals	1,260 European ancestry adult individuals, 652 European ancestry adolescent individuals	Illumina [2,383,238] (imputed)
23437003	2013-02-21	Genetic determinants of trabecular and cortical volumetric bone mineral densities and bone microstructure.	up to 5,878 European ancestry individuals	up to 1,052 European ancestry individuals	Illumina [2,401,124] (Imputed)
23886662	2013-07-25	A genome-wide association study of atopic dermatitis identifies loci with overlapping effects on asthma and psoriasis.	1563 European ancestry cases, 4,054 European ancestry controls	2,286 European ancestry cases, 3,160 European ancestry controls	Illumina [2,406,139] (Imputed)
21124946	2010-11-18	Genome-wide association meta-analysis of cortical bone mineral density unravels allelic heterogeneity at the RANKL locus and potential pleiotropic effects on bone.	1,934 European ancestry individuals	Up to 3,835 European ancestry individuals	Illumina [2,417,199] (imputed)
24785509	2014-04-28	A genome wide association study (GWAS) providing evidence of an association between common genetic variants and late radiotherapy toxicity.	579 European ancestry prostate cancer cases, 1,194 European ancestry breast cancer cases	516 European ancestry prostate cancer cases, 862 prostate cancer cases, 355 breast cancer cases	Illumina [2,417,493] (imputed)
24800985	2014-05-06	Genome-wide association study of maternal and inherited loci for conotruncal heart defects.	537 European ancestry case-parent trios, 213 case-parent trios	348 European ancestry case-parent trios, 10 case parent	Illumina [2,421,290] Imputed
23704328	2013-05-23	Genome-wide association study of primary tooth eruption identifies pleiotropic loci associated with height and craniofacial distances.	11,513 European ancestry individuals		Illumina [2,446,724] (Imputed)
22566624	2012-05-07	Genome-wide association and functional studies identify the DOT1L gene to be involved in cartilage thickness and hip osteoarthritis.	6,523 European ancestry individuals	4,442 European ancestry individuals	Illumina [2,455,290] (imputed)
24133439	2013-10-11	Genome-wide association study of autistic-like traits in a general population study of young adults.	965 European ancestry young adult individuals	NA	Illumina [2,462,046] (Imputed)
23698163	2013-05-21	Genome-wide association study of serum selenium concentrations.	582 European ancestry individuals	621 European ancestry individuals	Illumina [2,474,333]
24688116	2014-03-31	Genome-wide association meta-analysis of human longevity identifies a novel locus conferring survival beyond 90 years of age.	7,729 European ancestry cases, 16,121 European ancestry controls	13,060 European ancestry cases, 61,156 European ancestry controls	Illumina [2,480,356] Imputed
23551011	2013-04-02	Genome-wide association study of pre-eclampsia detects novel maternal single nucleotide polymorphisms and copy-number variants in subsets of the Hyperglycemia and Adverse Pregnancy Outcome (HAPO) study cohort.	21 Afro-Caribbean ancestry cases, 1,010 Afro-Caribbean ancestry controls, 50 European ancestry cases, 1,202 European ancestry controls, 62 Hispanic cases, 658 Hispanic controls	NA	Illumina [2,485,249] (Imputed)
21623375	2011-05-29	Genome-wide association identifies three new susceptibility loci for Paget's disease of bone.	741 European ancestry cases, 2,699 European ancestry controls	1,474 European ancestry cases, 1,671 European ancestry controls	Illumina [2,487,078] (imputed)
22159054	2011-12-01	A comprehensive genetic association study of Alzheimer disease in African Americans.	513 African American cases, 496 African American controls	NA	Illumina [2,505,093] (imputed)
23535730	2013-04-01	GWAS meta-analysis and replication identifies three new susceptibility loci for ovarian cancer.	3,769 European ancestry cases, 4,396 European ancestry controls	211 East Asian ancestry cases, 972 East Asian ancestry controls, 39,674 European ancestry individuals, 106 Malaysian ancestry cases, 106 Malaysian ancestry controls	Illumina [2,508,744] (Imputed)
22532574	2012-04-24	Identification of a novel percent mammographic density locus at 12q24.	1,241 European ancestry female individuals	9,126 European ancestry individuals	Illumina [2,510,880] (pooled)
24065183	2013-09-25	Genome-wide association study of handedness excludes simple genetic models.	263 European ancestry left-handed individuals, 2,092 European ancestry right-handed individuals	NA	Illumina [2,535,688] (imputed)
21931564	2011-09-08	A genome-wide metabolic QTL analysis in Europeans implicates two loci shaped by recent positive selection.	142 European ancestry female twins	202 European ancestry individuals	Illumina [2,541,644] (imputed)
20463881	2010-05-16	Digital quantification of human eye color highlights genetic association of three new loci.	5,951 European ancestry individuals	3,543 European ancestry individuals	Illumina [2,543,887] (imputed)
21533022	2011-04-21	Genome-wide association study using extreme truncate selection identifies novel genes affecting bone mineral density and fracture risk.	900 European ancestry female individuals with low hip bone mineral density, 1,055 European ancestry female individuals with high hip bone mineral density	20,898 European ancestry female individuals	Illumina [2,543,887] (imputed)
22341974	2012-02-16	Genome-wide association study of three-dimensional facial morphology identifies a variant in PAX3 associated with nasion position.	2,185 European ancestry adolescent individuals	1,622 European ancestry adolescent individuals	Illumina [2,543,887] (imputed)
22511988	2012-04-12	A genome-wide association study identifies UGT1A1 as a regulator of serum cell-free DNA in young adults: The Cardiovascular Risk in Young Finns Study.	1,841 individuals	NA	Illumina [2,543,887] (imputed)
23247145	2012-12-17	Genome-wide association study pinpoints a new functional apolipoprotein B variant influencing oxidized low-density lipoprotein levels but not cardiovascular events: AtheroRemo Consortium.	2,080 European ancestry individuals	4,238 European ancestry individuals	Illumina [2,543,887] (imputed)
23401653	2013-01-03	A genome-wide association study for corneal curvature identifies the platelet-derived growth factor receptor &#x003b1; gene as a quantitative trait locus for eye size in white Europeans.	2,023 European ancestry children	2,008 Chinese ancestry adult individuals, 2,281 Malay ancestry adult individuals, 2,142 Indian ancestry adult individuals, 929 Chinese ancestry children	Illumina [2,543,887] (Imputed)
24182552	2013-10-29	Novel gene variants predict serum levels of the cytokines IL-18 and IL-1ra in older adults.	4,443 European ancestry older adult individuals	NA	Illumina [2,543,887] (imputed)
22005931	2011-10-18	Genome-wide association analysis of age-at-onset in Alzheimer's disease.	1,440 European ancestry cases, 782 cases	NA	Illumina [2,543,888] (imputed)
22832961	2012-05-15	Genome-wide association study of Alzheimer's disease.	1,291 European ancestry cases, 938 European ancestry controls	509 European ancestry cases, 753 European ancestry controls, 2,218 cases, 2,583 controls	Illumina [2,543,888] (imputed)
23989986	2013-08-29	A meta-analysis of genome-wide association studies identifies novel variants associated with osteoarthritis of the hip.	up to 4,734 European ancestry cases, up to 46,903 European ancestry controls	up to 6,928 European ancestry cases, up to 20,570 European ancestry controls	Illumina [2,567,279] (imputed)
23544013	2013-03-27	Genome-wide association study in BRCA1 mutation carriers identifies novel loci associated with breast and ovarian cancer risk.	1,426 European ancestry cases, 1,301 European ancestry controls	6,031 European ancestry cases, 5,933 European ancestry controls	Illumina [2,568,349] (Imputed)
21573004	2011-05-10	Genome-wide association study of relative telomere length.	3,554 European ancestry individuals	2,460 European ancestry individuals	Illumina [2,608,509] (imputed)
22976474	2012-09-13	A meta-analysis of genome-wide association studies of breast cancer identifies two novel susceptibility loci at 6q14 and 20q11.	3,666 European ancestry cases, 28,864 European ancestry controls, 1,004 African American cases, 2,744 African American controls	562 European ancestry cases, 6,410 European ancestry controls, 84 Japanese ancestry cases, 830 Japanese ancestry controls, 300 Latino cases, 1,164 Latino controls	Illumina [2,608,509] (imputed)
24740154	2014-04-16	Genome-wide association scan for variants associated with early-onset prostate cancer.	931 European ancestry cases, 4,120 European ancestry controls	2,571 European ancestry cases, 921 European ancestry controls	Illumina [2,639,562] (imputed)
23393555	2013-02-05	Genome-wide association study of retinopathy in individuals without diabetes.	19,411 European ancestry individuals	NA	Illumina [2,675,979] (Imputed)
23180869	2012-11-24	Genome-wide association study of survival in patients with pancreatic adenocarcinoma.	642 European ancestry cases	363 Chinese ancestry cases	Illumina [2,731,086] (imputed)
23532257	2013-03-27	Genome-wide association study in a Chinese population identifies a susceptibility locus for type 2 diabetes at 7q32 near PAX4.	684 Han Chinese ancestry cases, 955 Han Chinese ancestry controls	18,954 East Asian ancestry cases, 18,029 East Asian ancestry controls, 794 Singaporean Malay ancestry cases, 1,204 Singaporean Malay ancestry controls, 977 Singaporean Indian ancestry cases, 1,169 Singaporean Indian ancestry controls, 8,130 European ancestry cases, 38,987 European ancestry controls	Illumina [2,925,090] (Imputed)
24850809	2014-05-21	Genetic determinants of P wave duration and PR segment.	16,468 European ancestry individuals	NA	Illumina [2.3 million] (Imputed)
23817569	2013-06-30	A genome-wide association meta-analysis of self-reported allergy identifies shared and allergy-specific susceptibility loci.	53,862 European ancestry individuals	NA	Illumina [2.4 million] (Imputed)
24029427	2013-09-12	Chromosome 2q31.1 associates with ESRD in women with type 1 diabetes.	258 European ancestry female cases, 935 European ancestry female controls, 387 European ancestry male cases, 655 European ancestry male controls	178 European ancestry female cases, 594 European ancestry female controls, 251 European ancestry male cases, 494 European ancestry male controls, 252 female cases, 479 female controls, 256 male cases, 342 male controls	Illumina [2.4 Million] (imputed)
24595857	2014-03-05	Genome-wide association study of urinary albumin excretion rate in patients with type 1 diabetes.	1,925 European ancestry cases	3,750 European ancestry cases	Illumina [2.4 Million] (imputed)
22451204	2012-03-01	Meta-analysis of Parkinson's disease: identification of a novel locus, RIT2.	4,238 European ancestry cases, 4,239 European ancestry controls	3,738 European ancestry cases, 2,111 European ancestry controls	Illumina [2.5 million] (imputed)
23561647	2013-03-13	Genome-wide association study of coronary and aortic calcification implicates risk loci for coronary artery disease and myocardial infarction.	2,620 European ancestry males	NA	Illumina [2.5 Million] (Imputed)
24080446	2013-11-04	Genetic modifiers of menopausal hormone replacement therapy and breast cancer risk: a genome-wide interaction study.	541 European ancestry cases	676 European ancestry cases, 9,266 European ancestry controls	Illumina [2.5 million] (Imputed)
24144296	2013-08-08	Nine loci for ocular axial length identified through genome-wide association studies, including shared loci with refractive error.	12,531 European ancestry individuals	8,216 Asian ancestry individuals	Illumina [2.5 million] (Imputed)
23455637	2013-03-03	A variant in FTO shows association with melanoma risk not due to BMI.	1,353 European ancestry cases, 3,566 European ancestry controls	12,313 European ancestry cases, Up to 55,667 European ancestry controls	Illumina [2.6 million] (Imputed)
22792070	2012-07-05	Meta-analysis of genome-wide scans for total body BMD in children and adults reveals allelic heterogeneity and age-specific effects at the WNT16 locus.	1,834 European ancestry children, 825 children	11,052 European ancestry individuals	Illumina [3,021,329] (imputed)
23755828	2013-06-05	Genetic variants associated with warfarin dose in African-American individuals: a genome-wide association study.	533 African American individuals	432 African American individuals	Illumina [3,044,177] (Imputed)
23555189	2013-04-01	Genome-wide association study identifies genetic determinants of urine PCA3 levels in men.	1,371 European ancestry individuals	NA	Illumina [3,076,666] Imputed
22037553	2011-10-30	A common variant at the TERT-CLPTM1L locus is associated with estrogen receptor-negative breast cancer.	1,004 African American cases, 2,745 African American controls,1,718 European ancestry cases, 3,670 European ancestry controls	2,292 European ancestry cases, 16,901 European ancestry controls	Illumina [3,154,485] (imputed)
24223155	2013-11-06	Genome wide analysis of drug-induced torsades de pointes: lack of common variants with large effect sizes.	216 European ancestry cases, 386 European ancestry drug-exposed controls, 385 European ancestry population controls	NA	Illumina [3,542,142] (imputed)
23644456	2013-05-05	Nonsense mutation in the LGR4 gene is associated with several human diseases and other traits.	4,931 European ancestry cases, 69,034 European ancestry controls	NR	Illumina [30.6 million] (Imputed)
24861552	2014-05-26	Genome-wide association study yields variants at 20p12.2 that associate with urinary bladder cancer.	1,670 European ancestry cases, 90,180 European ancestry controls	5,241 European ancestry cases, 10,456 European ancestry controls	Illumina [34.2 million (Imputed]
24728293	2014-04-13	Severe osteoarthritis of the hand associates with common variants within the ALDH1A2 gene and with rare variants at 1p31.	623 European ancestry cases, 69,153 European ancestry controls	214 European ancestry cases, 8,172 European ancestry controls	Illumina [34.2 Million] (imputed)
23958962	2013-08-20	Genome-wide association study of cocaine dependence and related traits: FAM53B identified as a risk gene.	1,809 European ancestry cases, 570 European ancestry controls, 2,482 African American cases, 836 African American controls	4,498 European ancestry individuals, 2,114 African American individuals	Illumina [37,426,733] imputed
24403052	2014-01-08	Germline sequence variants in TGM3 and RGS22 confer risk of basal cell carcinoma.	4,208 European ancestry cases, 109,408 European ancestry controls	1,449 European ancestry child cases, 1,488 European ancestry controls	Illumina [38.5 million] (imputed)
23743675	2013-06-07	A meta-analysis of two genome-wide association studies to identify novel loci for maximum number of alcoholic drinks.	2,322 European ancestry individuals from 118 families, 2,593 European ancestry individuals	NA	Illumina [4,058,415] (Imputed)
24503447	2014-02-06	Genome-wide association study to characterize serum bilirubin elevations in patients with HCV treated with GS-9256, an HCV NS3 serine protease inhibitor.	176 European ancestry individuals	NA	Illumina [4,466,593]
24951543	2014-06-20	Meta-analysis of genome-wide association studies in multiethnic Asians identifies two loci for age-related nuclear cataract.	2,369 Malay ancestry individuals, 2,200 Indian ancestry individuals, 2,571 Chinese ancestry individuals	Up to 1,151 Japanese ancestry cases, up to 15,800 Japanese ancestry controls	Illumina [4,736,131] (Imputed)
23266558	2012-12-21	A genome-wide association study identifies 2 susceptibility Loci for Crohn's disease in a Japanese population.	372 Japanese ancestry cases,3,389 Japanese ancestry controls	1,044 Japanese ancestry, 4,017 Japanese ancestry controls	Illumina [4,929,034] (imputed)
24143190	2013-10-15	Genome-wide association study of breast cancer in the Japanese population.	2,642 Japanese ancestry cases, 2,099 Japaneses ancestry controls	3,371 European ancestry cases, 10,261 European ancestry controls, 269 Iranian ancestry cases, 246 Iranian ancestry controls	Illumina [5,335,291] (imputed)
21750109	2011-07-12	European genome-wide association study identifies SLC14A1 as a new urinary bladder cancer susceptibility gene.	2,234 European ancestry cases, 41,603 European ancestry controls	5,193 European ancestry cases, 15,144 European ancestry controls	Illumina [5,340,737] (imputed)
21983785	2011-10-09	Genome-wide association study identifies a new melanoma susceptibility locus at 1q21.3.	2,168 European ancestry cases, 4,387 European ancestry controls	1,779 Korean ancestry cases, 1,709 Korean ancestry controls	Illumina [5,480,804] (imputed)
23850713	2013-07-14	Genome-wide association study of Crohn's disease in Koreans revealed three new susceptibility loci and common attributes of genetic susceptibility across ethnic populations.	532 Korean ancestry cases, 733 Korean ancestry controls	NA	Illumina [5,664,371] (imputed)
23319000	2013-01-15	Genome-wide association study of monoamine metabolite levels in human cerebrospinal fluid.	up to 398 European ancestry individuals		Illumina [5,767,231] (Imputed)
23562540	2013-04-04	GWAS of cerebrospinal fluid tau levels identifies risk variants for Alzheimer's disease.	591 European ancestry cases, 687 European ancestry controls	1,108 Punjabi Sikh type 2 diabetes cases, 1,289 Punjabi Sikh controls, 2,952 European ancestry myocardial infarction cases and healthy controls, 10,033 European ancestry individuals	Illumina [5,815,690] (Imputed)
24795349	2014-05-03	Genome-wide association study identifies variants in casein kinase II (CSNK2A2) to be associated with leukocyte telomere length in a Punjabi Sikh diabetic cohort.	842 Punjabi Sikh type 2 diabetes cases, 774 Punjabi Sikh controls	9,779 European ancestry cases, up to 31,818 European ancestry controls, 3,818 cases, 7,278 controls	Illumina [5,904,251] (imputed)
20112360	2010-01-07	A genome-wide association study identifies an osteoarthritis susceptibility locus on chromosome 7q22.	1,341 European ancestry cases, 3,496 European ancestry controls	563 European ancestry cases, 613 European ancestry controls	Illumina [500,510]
22286212	2012-01-27	Genome-wide association study of classical Hodgkin lymphoma and Epstein-Barr virus status-defined subgroups.	1,200 European ancestry cases, 6,417 European ancestry controls	1,658 European ancestry cases, 28,962 European ancestry controls, 1,725 cases, 3,791 controls	Illumina [502,514]
24046328	2013-09-17	A variant in LDLR is associated with abdominal aortic aneurysm.	1,755 European ancestry cases, 5,314 European ancestry controls	NA	Illumina [503,892]
22384028	2012-02-24	A genome-wide linkage and association scan reveals novel loci for hypertension and blood pressure traits.	315 Hong Kong Chinese ancestry individuals from 111 families	2,057 European ancestry cases, 3,416 European ancestry controls	Illumina [503,984]
21037568	2010-10-31	A genome-wide association study of Hodgkin's lymphoma identifies new susceptibility loci at 2p16.1 (REL), 8q24.21 and 10p14 (GATA3).	589 European ancestry cases, 5,199 European ancestry controls	2,392 European ancestry cases, 2,271 European ancestry controls	Illumina [504,374]
21151130	2010-12-12	Genome-wide association study identifies a locus at 7p15.2 associated with endometriosis.	3,194 European ancestry cases, 7,060 European ancestry controls	200 European ancestry OCB negative cases, 1684 European ancestry OCB positive cases	Illumina [504,723]
23785401	2013-06-13	Association of genetic markers with CSF oligoclonal bands in multiple sclerosis patients.	49 European ancestry OCB negative cases, 513 European ancestry OCB positive cases	259 cases, 648 controls	Illumina [504,967]
20350937	2010-03-29	The FOXE1 locus is a major genetic determinant for radiation-related thyroid carcinoma in Chernobyl.	401 European ancestry cases, 620 European ancestry controls	620 European ancestry cases, 2,514 European ancestry controls	Illumina [506,840]
21399635	2011-03-13	Genome-wide association study identifies 12 new susceptibility loci for primary biliary cirrhosis.	1,840 European ancestry cases, 5,163 European ancestry controls and (Liu et al)	28 Thai ancestry cases, 48 Thai ancestry controls	Illumina [507,467]
22399142	2012-03-08	A genome-wide association study identifies novel susceptibility genetic variation for thyrotoxic hypokalemic periodic paralysis.	78 Thai ancestry cases, 74 Thai ancestry controls	NA	Illumina [508,393]
24847357	2014-05-09	Genome wide association study of SNP-, gene-, and pathway-based approaches to identify genes influencing susceptibility to Staphylococcus aureus infections.	309 European ancestry cases, 2,925 European ancestry controls	1,365 European ancestry cases, 1,396 European ancestry controls	Illumina [508,921]
22936669	2012-08-30	A genome-wide association study on a southern European population identifies a new Crohn's disease susceptibility locus at RBX1-EP300.	1,277 European ancestry cases, 1,488 European ancestry controls	559 Han Chinese ancestry young-onset-hypertensive cases	Illumina [508,934]
21771975	2011-07-19	A genome-wide association study reveals a quantitative trait locus of adiponectin on CDH13 that predicts cardiometabolic outcomes.	382 Han Chinese ancestry young-onset-hypertensive cases	75 European ancestry children, 70 African American children	Illumina [509,174]
24909733	2014-06-05	TAOK3, a novel genome-wide association study locus associated with morphine requirement and postoperative pain in a retrospective pediatric day surgery population.	277 European ancestry children, 241 African American children	470 Japanese ancestry individuals	Illumina [509,904]
20637204	2010-07-13	ITPA polymorphism affects ribavirin-induced anemia and outcomes of therapy--a genome-wide study of Japanese HCV virus patients.	453 Japanese ancestry individuals	NA	Illumina [510,537]
21228123	2011-01-12	IL-28B predicts response to chronic hepatitis C therapy--fine-mapping and replication study in Asian populations.	2,101 East Asian ancestry cases, 282 Japanese ancestry controls	3,001 Japanese ancestry cases, 5,415 Japanese ancestry controls	Illumina [510,537]
20676098	2010-08-01	Genome-wide association study identifies five new susceptibility loci for prostate cancer in the Japanese population.	1,583 Japanese ancestry cases, 3,386 Japanese ancestry controls		Illumina [510,687]
23432519	2013-02-21	A genome-wide association study of recipient genotype and medium-term kidney allograft function.	263 European ancestry individuals	2,465 European ancestry cases, 3,005 European ancestry controls, 3,143 individuals, 3,762 individuals	Illumina [511,662]
19654303	2009-08-04	Deciphering the impact of common genetic variation on lung cancer risk: a genome-wide association study.	1,952 European ancestry cases, 1,438 European ancestry controls	7,759 European ancestry cases, 34,062 European ancestry controls	Illumina [511,919]
21353194	2011-02-23	Genome-wide association study identifies genetic variation in neurocan as a susceptibility factor for bipolar disorder.	682 European ancestry cases, 1,300 European ancestry controls	107 European ancestry children, 591 Hispanic children, 233 children	Illumina [511,978]
22560479	2012-05-02	Genome-wide association study of the age of onset of childhood asthma.	573 European ancestry children	2,547 Middle Eastern ancestry individuals	Illumina [512,296]
22745674	2012-06-20	Genome-wide association study in a Lebanese cohort confirms PHACTR1 as a major determinant of coronary artery stenosis.	1,949 Middle Eastern ancestry individuals	2,090 Chinese ancestry cases, 1,981 Chinese ancestry controls, 462 Thai ancestry cases, 951 Thai ancestry controls	Illumina [513,079]
21044949	2010-11-02	ELF1 is associated with systemic lupus erythematosus in Asian populations.	612 Chinese ancestry cases, 1,160 Chinese ancestry controls	376 Japanese ancestry cases, 1,097 Japanese ancestry controls	Illumina [513,108]
19915573	2009-11-15	A genome-wide association study identifies three new susceptibility loci for ulcerative colitis in the Japanese population.	376 Japanese ancestry cases, 934 Japanese ancestry controls	2,630 Chinese ancestry cases, 2,155 Chinese ancestry controls, 314 Thai ancestry cases, 519 Thai ancestry controls	Illumina [513,923]
20169177	2010-02-12	Genome-wide association study in Asian populations identifies variants in ETS1 and WDFY4 associated with systemic lupus erythematosus.	314 Chinese ancestry cases, 1,484 Chinese ancestry controls	1,854 European ancestry cases, 1,437 European ancestry controls	Illumina [514,221]
24753544	2014-04-21	Genetic variation in prostate-specific antigen-detected prostate cancer and the effect of control selection on genetic association studies.	1,146 European ancestry cases, 1,804 European ancestry controls	417 European ancestry ostium secundum atrial septal defect cases, 209 European ancestry ventricular septal defect cases, 2,520 European ancestry controls	Illumina [514,432] (Imputed)
23708191	2013-05-26	Genome-wide association study of multiple congenital heart disease phenotypes identifies a susceptibility locus for atrial septal defect at chromosome 4p16.	1,479 European ancestry congenital heart disease cases, 340 European ancestry ostium secundum atrial septal defect cases, 5,159 European ancestry controls	NA	Illumina [514,952]
21041692	2010-11-01	Identification of genomic predictors of atrioventricular conduction: using electronic medical records as a tool for genome science.	2,334 European ancestry individuals	7,561 European ancestry cases, 13,818 European ancestry controls	Illumina [514,999]
19836008	2009-10-15	A genome-wide association study of lung cancer identifies a region of chromosome 5p15 associated with risk for adenocarcinoma.	5,739 European ancestry cases, 5,848 European ancestry controls	384 European ancestry individuals	Illumina [515,922]
23725790	2013-06-03	GWAS of DNA methylation variation within imprinting control regions suggests parent-of-origin association.	256 European ancestry individuals	798 European ancestry cases and 2,931 European ancestry controls	Illumina [515,966]
23297363	2013-01-07	Genome-wide association study identifies loci on 12q24 and 13q32 associated with tetralogy of Fallot.	835 European ancestry cases, 5,159 European ancestry controls	NA	Illumina [516,131]
19668339	2009-08-07	Hippocampal atrophy as a quantitative trait in a genome-wide association study identifying novel susceptibility genes for Alzheimer's disease.	162 European ancestry cases, 192 European ancestry controls, 7 African American cases, 14 African American controls, 1 Asian ancestry cases, 3 Asian ancestry controls, 2 cases	1,578 European ancestry cases, 1,997 European ancestry controls, 2,168 cases, 3,915 controls	Illumina [516,645]
21418511	2011-03-21	Genome-wide association study identifies a single major locus contributing to survival into old age; the APOE locus revisited.	403 European ancestry cases, 1,670 European ancestry controls	1,803 Han Chinese ancestry cases, 1,473 Han Chinese ancestry controls	Illumina [516,721]
20174558	2010-02-19	A genome-wide association study identifies susceptibility variants for type 2 diabetes in Han Chinese.	995 Han Chinese ancestry cases, 894 Han Chinese ancestry controls	409 Han Chinese ancestry cases, 1,000 Han Chinese ancestry controls	Illumina [516,737]
20386566	2010-04-13	Genome-wide association study of bipolar I disorder in the Han Chinese population.	1,000 Han Chinese ancestry cases, 1,000 Han Chinese ancestry controls	1,165 European ancestry cases, 1,302 European ancestry controls	Illumina [516,919]
21459883	2011-04-01	A genome-wide association study identifies two loci associated with heart failure due to dilated cardiomyopathy.	1,179 European ancestry cases, 1,108 European ancestry controls	NA	Illumina [517,382](pooled)
23137000	2012-11-09	Novel susceptibility genes associated with diabetic cataract in a Taiwanese population.	109 Han Chinese ancestry cases, 649 Han Chinese ancestry controls	1,202 European ancestry individuals	Illumina [517,401]
20037589	2009-12-27	A genome-wide perspective of genetic variation in human metabolism.	1,029 European ancestry individuals	2,981 European ancestry cases, 12,358 European ancestry controls, 769 European ancestry and hispanic cases, 1,007 European ancestry and hispanic controls, 592 Hispanic cases with their 1,184 Hispanic parental controls, 2,258 African American cases, 3,006 African American controls	Illumina [517,480]
19426955	2009-05-07	Genome-wide association analysis identifies PDE4D as an asthma-susceptibility gene.	359 European ancestry cases, 846 European ancestry controls		Illumina [518,230]
23776197	2013-06-17	Genome-wide association study identifies ephrin type A receptors implicated in paclitaxel induced peripheral sensory neuropathy.	143 European ancestry individuals	929 European ancestry cases, 1,351 European ancestry controls	Illumina [518,577]
20694013	2010-08-08	Genome-wide association study identifies variants in the CFH region associated with host susceptibility to meningococcal disease.	475 European ancestry cases, 4,703 European ancestry controls	NA	Illumina [518,920]
23064961	2012-10-11	GWAS of dental caries patterns in the permanent dentition.	920 European ancestry individuals	3,957 European ancestry cases, 6,886 European ancestry controls	Illumina [518,997]
21499250	2011-04-17	Genome-wide association study identifies a common variant associated with risk of endometrial cancer.	1,265 European ancestry cases, 5,190 European ancestry controls	464 European ancestry individuals	Illumina [519,655]
21502949	2011-04-19	Discovery and replication of dopamine-related gene effects on caudate volume in young and elderly populations (N=1198) using genome-wide search.	734 European ancestry individuals	647 European ancestry cases, 1,056 European ancestry controls, 183 European ancestry trios, 1,383 European ancestry individuals from 332 families	Illumina [520,459]
20410501	2010-04-21	Variant of TYR and autoimmunity susceptibility loci in generalized vitiligo.	1,392 European ancestry cases, 2,629 European ancestry controls	677 European ancestry cases	Illumina [520,460]
21326295	2011-02-17	Genome-wide analysis identifies a quantitative trait locus in the MHC class II region associated with generalized vitiligo age of onset.	1,339 European ancestry cases	177 Mexican ancestry trios	Illumina [520,460]
19714205	2009-08-28	Genome-wide association study implicates chromosome 9q21.31 as a susceptibility locus for asthma in mexican children.	492 Mexican ancestry trios	951 Indian ancestry cases, 990 Indian ancestry controls.	Illumina [520,767]
23291585	2013-01-06	Common variants in the HLA-DRB1-HLA-DQA1 HLA class II region are associated with susceptibility to visceral leishmaniasis.	989 Indian ancestry cases, 1,089 Indian ancestry controls, 357 Brazilian ancestry cases, 1,613 Brazilian ancestry unaffected relatives	246 cases, 954 controls	Illumina [521,134]
19270707	2009-03-08	Key susceptibility locus for nonsyndromic cleft lip with or without cleft palate on chromosome 8q24.	224 European ancestry cases, 383 European ancestry controls	19,845 extreme cases, 16,541 controls	Illumina [521,176]
21082022	2010-10-28	Genome-wide association study of blood pressure extremes identifies variant near UMOD associated with hypertension.	1,621 extreme cases, 1,699 controls	655 European ancestry triads	Illumina [521,220] (imputed)
20023658	2009-12-20	Genome-wide association study identifies two susceptibility loci for nonsyndromic cleft lip with or without cleft palate.	399 European ancestry cases, 1,318 European ancestry controls	2,994 European ancestry individuals, 161 individuals	Illumina [521,288]
21931568	2011-09-08	Genome-wide association study identifies four loci associated with eruption of permanent teeth.	5,088 European ancestry females	5,986 European ancestry cases, 12,825 European ancestry controls	Illumina [521,741]
22961001	2012-09-09	Common variants at the MHC locus and at chromosome 16q24.1 predispose to Barrett's esophagus.	Up to 1,852 European ancestry cases, 5,172 European ancestry controls	94 European ancestry cases, 74 European ancestry controls	Illumina [521,744]
23374588	2013-01-29	Pharmacogenomics in Alzheimer's disease: a genome-wide association study of response to cholinesterase inhibitors.	92 European ancestry cases, 77 European ancestry controls	263 European ancestry cases, 1,616 European ancestry controls	Illumina [522,109]
21981779	2011-10-07	Variants near FOXE1 are associated with hypothyroidism and other thyroid conditions: using electronic medical records for genome- and phenome-wide studies.	1,317 European ancestry cases, 5,053 European ancestry controls	NA	Illumina [522,164]
21738487	2011-06-23	Web-based genome-wide association study identifies two novel loci and a substantial genetic component for Parkinson's disease.	3,426 European ancestry cases, 29,624 European ancestry controls	796 European ancestry cases, 876 European ancestry controls	Illumina [522,782]
22306654	2012-02-05	Common variants near MBNL1 and NKX2-5 are associated with infantile hypertrophic pyloric stenosis.	1,001 European ancestry cases, 2,401 European ancestry controls	1,024 European ancestry cases, 996 European ancestry controls	Illumina [523,420]
19581569	2009-07-01	Genome-wide association study of alcohol dependence.	476 European ancestry cases, 1,358 European ancestry controls	1,782 European ancestry cases, 1,658 European ancestry controls	Illumina [524,396]
21812969	2011-08-03	Genome-wide association study identifies candidate genes for Parkinson's disease in an Ashkenazi Jewish population.	268 Ashkenazi Jewish cases, 178 Ashkenazi Jewish controls	409 European ancestry multiple sclerosis cases	Illumina [525,124]
23225573	2012-09-08	Genetic variants in the immunoglobulin heavy chain locus are associated with the IgG index in multiple sclerosis.	229 European ancestry multiple sclerosis cases	NA	Illumina [526,014]
23942779	2013-08-14	A genome-wide association study of behavioral disinhibition.	7,188 European ancestry individuals	1,583 Japanese ancestry cases, 3,386 Japanese ancestry controls, 1,854 European ancestry cases, 3,748 European ancestry controls	Illumina [527,829]
22923026	2012-08-24	Evaluating genetic risk for prostate cancer among Japanese and Latinos.	1,033 Japanese ancestry cases, 1,042 Japanese ancestry controls, 1,043 Latino cases, 1,057 Latino controls	8,625 European ancestry cases, 9,657 European ancestry controls	Illumina [528,023]
19330030	2009-03-29	A multistage genome-wide association study in breast cancer identifies two new risk alleles at 1p11.2 and 14q24.1 (RAD51L1).	1,145 European ancestry cases, 1,142 European ancestry controls	870 European ancestry female individuals	Illumina [528,173]
19340012	2009-04-02	Genome-wide association study of tanning phenotype in a population of European ancestry.	2,287 European ancestry female individuals	40,407 European ancestry individuals	Illumina [528,173]
23463857	2013-03-05	Genome- and phenome-wide analyses of cardiac conduction identifies markers of arrhythmia risk.	5,272 European ancestry indiviudals	NA	Illumina [528,508]
20522523	2010-06-03	Common genetic variation and susceptibility to partial epilepsies: a genome-wide association study.	Up to 3,445 European ancestry cases, 6,935 European ancestry controls	2,023 European ancestry cases, 2,340 European ancestry controls	Illumina [528,745]
19734902	2009-09-06	Genome-wide association study identifies variants at CLU and PICALM associated with Alzheimer's disease.	3,941 European ancestry cases, 7,848 European ancestry controls	988 individuals from 550 families	Illumina [529,205]
20045101	2009-12-31	Quantitative trait loci for CD4:CD8 lymphocyte ratio are associated with risk of type 1 diabetes and HIV-1 immune control.	2,538 European ancestry twins from 1,089 families	NA	Illumina [529,721]
22013104	2011-10-19	Genome-wide scan for loci of adolescent obesity and their relationship with blood pressure.	598 French Canadian founder adolescent individuals	NA	Illumina [530,011]
20100581	2010-01-22	Whole genome association study of brain-wide imaging phenotypes for identifying quantitative trait loci in MCI and AD: A study of the ADNI cohort.	175 European ancestry Alzheimer cases, 354 European ancestry amnestic mild cognitive impairment cases, 204 European ancestry controls	1,716 European ancestry individuals	Illumina [530,992]
23043469	2012-10-09	HbA2 levels in normal adults are influenced by two distinct genetic mechanisms.	2,322 European ancestry individuals	959 European ancestry cases, 3,591 European ancestry controls	Illumina [531,038]
24014518	2013-09-06	Epilepsy, hippocampal sclerosis and febrile seizures linked by common genetic variation around SCN1A.	up to 1,018 European ancestry cases, 7,552 European ancestry controls	1,051 European ancestry cases, 3,560 European ancestry controls	Illumina [531,164]
21685912	2011-06-19	Identification of common variants influencing risk of the tauopathy progressive supranuclear palsy.	1,069 European ancestry cases, 2,958 European ancestry controls, 45 cases, 329 controls	NA	Illumina [531,451]
24172245	2013-10-31	A genome-wide association study of third molar agenesis in Japanese and Korean populations.	149 East Asian ancestry cases, 338 East Asian ancestry controls	NA	Illumina [532,105]
22037903	2011-10-30	Genetic variants associated with the white blood cell count in 13,923 subjects in the eMERGE Network.	12,046 European ancestry individuals, 1,487 African ancestry individuals	1,039 European ancestry cases, 1,984 European ancestry controls	Illumina [532,566]
21044948	2010-11-02	Dissection of the genetics of Parkinson's disease identifies an additional association 5' of SNCA and multiple associated haplotypes at 17q21.	1,705 European ancestry cases, 5,175 European ancestry controls		Illumina [532,616]
23746317	2013-05-23	Genome-wide association study of degenerative bony changes of the temporomandibular joint.	146 East Asian ancestry cases, 374 East Asian ancestry controls	168 Malaysian Chinese ancestry cases, 252 Malaysian Chinese ancestry controls	Illumina [532,935]
19478819	2009-05-29	A genome-wide association study identifies ITGA9 conferring risk of nasopharyngeal carcinoma.	111 Malaysian Chinese ancestry cases, 260 Malaysian Chinese ancestry controls	3,772 European ancestry cases, 8,505 European ancestry controls	Illumina [533,048]
22010048	2011-10-18	A genome-wide association study identifies a novel susceptibility locus for renal cell carcinoma on 12p11.23.	894 European ancestry cases, 1,516 European ancestry controls	526 European and other ancestry rheumatoid arthritis cases	Illumina [533,191]
22491018	2012-04-10	Genome-wide association analysis implicates the involvement of eight loci with response to tocilizumab for the treatment of rheumatoid arthritis.	1,157 European and other ancestry rheumatoid arthritis cases	764 European ancestry cases, 592 Costa Rican ancestry cases	Illumina [534,053]
23508266	2013-03-19	A genome-wide association study of bronchodilator response in asthmatics.	Up to 403 European ancestry asthmatic children and their parents	NA	Illumina [534,290]
20585627	2010-06-24	Web-based, participant-driven studies yield novel genetic associations for common traits.	9,126 European ancestry individuals	2,247 European ancestry cases, 30,150 European ancestry controls, 2,115 cases, 13,597 controls	Illumina [535,076]
22055160	2011-11-04	Abdominal aortic aneurysm is associated with a variant in low-density lipoprotein receptor-related protein 1.	1,866 European and other ancestry cases, 5,435 European and other ancestry controls	3,174 European ancestry cases, 5,464 European ancestry controls	Illumina [535,296]
20953190	2010-10-17	A genome-wide association study identifies new psoriasis susceptibility loci and an interaction between HLA-C and ERAP1.	2,178 European ancestry cases, 5,175 European ancestry controls	3,607 Indo-European ancestry cases, 2,924 Indo-European ancestry controls, 1,184 Dravidian ancestry cases, 1,061 Dravidian ancestry controls, 11,285 European ancestry cases, 11,285 European ancestry controls	Illumina [535,475]
23209189	2012-12-03	Genome-wide association study for type 2 diabetes in Indians identifies a new susceptibility locus at 2q21.	1,101 Indo-European ancestry cases, 1,027 Indo-European ancestry controls	841 European ancestry children, 421 Hispanic children, 381 children	Illumina [536,420]
23517042	2013-04-01	Genome-wide association study of body mass index in 23 000 individuals with and without asthma.	5,184 European ancestry children 7,861 European ancestry adult individuals, 331 European and other ancestry adult individuals, 192 adult individuals, 186 children	3,978 European ancestry cases, 3,297 European ancestry controls	Illumina [536,451]
19734903	2009-09-06	Genome-wide association study identifies variants at CLU and CR1 associated with Alzheimer's disease.	2,032 European ancestry cases, 5,328 European ancestry controls	4,334 Japanese ancestry cases, 8,202 Japanese ancestry controls	Illumina [537,029]
22797724	2012-07-15	A genome-wide association study identifies two new susceptibility loci for lung adenocarcinoma in the Japanese population.	1,695 Japanese ancestry cases, 5,333 Japanese ancestry controls	NA	Illumina [538,166]
20877300	2010-09-28	Genome-wide association study of increasing suicidal ideation during antidepressant treatment in the GENDEP project.	706 European ancestry individuals	NA	Illumina [539,199]
20360315	2010-04-01	Genome-wide pharmacogenetics of antidepressant response in the GENDEP project.	706 European ancestry individuals	834 European ancestry individuals	Illumina [539,391]
21106707	2010-11-24	A genetic variant near the PMAIP1/Noxa gene is associated with increased bleomycin sensitivity.	673 European ancestry individuals	8,739 European ancestry cases, 10,831 European ancestry controls	Illumina [539,437]
20852633	2010-09-19	Common variants at 19p13 are associated with susceptibility to ovarian cancer.	1,768 European ancestry cases, 2,353 European ancestry controls	NA	Illumina [540,573]
22388998	2012-01-19	Genome-wide association study of N370S homozygous Gaucher disease reveals the candidacy of CLN8 gene as a genetic modifier contributing to extreme phenotypic variation.	139 Ashkenazi Jewish cases	3,268 European ancestry cases, 3,366 European ancestry controls	Illumina [540,902]
18264097	2008-02-10	Multiple newly identified loci associated with prostate cancer susceptibility.	1,854 European ancestry cases, 1,894 European ancestry controls	19,879 cases and 18,761 controls of European, East Asian, African American, Latino, and Hawaiian ancestry	Illumina [541,129]
19767753	2009-09-20	Identification of seven new prostate cancer susceptibility loci through a genome-wide association study.	1,854 European ancestry cases, 1,894 European ancestry controls	2539 European ancestry cases, 5486 European ancestry controls	Illumina [541,129]
23358160	2013-01-29	Genome-wide study of association and interaction with maternal cytomegalovirus infection suggests new schizophrenia loci.	888 European ancestry cases, 882 European ancestry controls	3,745 European ancestry individuals	Illumina [541,148]
22342860	2012-02-15	A common variant near the KCNJ2 gene is associated with T-peak to T-end interval.	1,870 European ancestry individuals	NA	Illumina [541,864]
20303064	2010-03-18	Common variants of large effect in F12, KNG1, and HRG are associated with activated partial thromboplastin time.	1,431 European ancestry individuals	NA	Illumina [542,050]
22425255	2012-03-15	A genome-wide search for genetic influences and biological pathways related to the brain's white matter integrity.	535 European ancestry individuals	NA	Illumina [542,050]
20237162	2010-03-17	Chemerin, a novel adipokine in the regulation of angiogenesis.	858 Mexican-American family members and individuals	NA	Illumina [542,944]
21483430	2011-04-12	Impact of DISC1 variation on neuroanatomical and neurocognitive phenotypes.	857 Mexican American individuals	NA	Illumina [543,031]
23505185	2012-06-28	A variant in the LRRFIP1 gene is associated with adiposity and inflammation.	928 French-Canadian individuals	NA	Illumina [543,714]
24351856	2013-12-18	An integrative study of the genetic, social and environmental determinants of chronic kidney disease characterized by tubulointerstitial damages in the North Central Region of Sri Lanka.	301 Sinhalese Sri Lankan ancestry cases, 276 Sinhalese Sri Lankan ancestry controls	NA	Illumina [543,848]
23263863	2012-12-20	GWAS of blood cell traits identifies novel associated loci and epistatic interactions in Caucasian and African-American children.	7,943 African American children, 6,234 European ancestry children	29,181 European ancestry individuals	Illumina [544,917]
21935397	2011-09-15	Genome-wide population-based association study of extremely overweight young adults--the GOYA study.	2,633 European ancestry extremely obese adult cases, 2,740 European ancestry controls	2,265 European ancestry individuals	Illumina [545,349]
20838585	2010-09-09	Longitudinal genome-wide association of cardiovascular disease risk factors in the Bogalusa heart study.	525 European ancestry individuals	NA	Illumina [545,821]
20197096	2010-03-01	Genome-wide analysis reveals novel genes influencing temporal lobe structure with relevance to neurodegeneration in Alzheimer's disease.	162 European ancestry Alzheimer's disease cases, 343 European ancestry amnestic mild cognitive impairment cases, 193 European ancestry healthy elderly controls	NA	Illumina [546,314]
21993531	2011-10-13	Genome-wide association study does not reveal major genetic determinants for anti-cytomegalovirus antibody response.	1,485 European ancestry sero-postitive individuals, 648 European ancestry sero-negative individuals	1,108 Hispanic asthmatic child cases	Illumina [546,677]
22673963	2012-06-07	Genome-wide association analysis of circulating vitamin D levels in children with asthma.	422 European ancestry trios with asthmatic children, 150 European ancestry asthmatic child cases	52 Indonesian ancestry mild cases, 122 Indonesian ancestry severe cases	Illumina [547,645]
20183929	2009-11-19	A genome-wide association identified the common genetic variants influence disease severity in beta0-thalassemia/hemoglobin E.	235 Thai-Chinese ancestry mild cases, 383 Thai-Chinese ancestry severe cases	NA	Illumina [548,094]
24821223	2014-05-13	Genome-wide association study in obsessive-compulsive disorder: results from the OCGAS.	1,406 cases and 1,489 controls from 1,065 families, 192 cases, 1,984 controls	124 cystic fibrosis-related diabetes cases, 570 cystic fibrosis controls	Illumina [549,123]
23670970	2013-05-13	Genetic modifiers of cystic fibrosis-related diabetes.	644 cystic fibrosis-related diabetes cases, 2,415 cystic fibrosis controls	1,709 European ancestry cases, 6,318 European ancestry controls	Illumina [549,869]
23770605	2013-06-16	Genome-wide association study identifies multiple risk loci for chronic lymphocytic leukemia.	2,179 European ancestry cases, 6,221 European ancestry controls	NA	Illumina [549,934]
22437554	2012-03-21	Genome-wide association study identifies three common variants associated with serologic response to vitamin E supplementation in men.	2,112 European ancestry individuals	1,175 Han Chinese ancestry cases, 5,492 Han Chinese ancestry controls	Illumina [549,989]
23749188	2013-06-09	Genome-wide association study of B cell non-Hodgkin lymphoma identifies 3q27 as a susceptibility locus in the Chinese population.	253 Singaporean Chinese ancestry cases; 1,438 Singaporean Chinese ancestry controls	NA	Illumina [550,946]
20729852	2010-08-22	A shared susceptibility locus in PLCE1 at 10q23 for gastric adenocarcinoma and esophageal squamous cell carcinoma.	1,625 Chinese ancestry gastric cancer cases, 1,898 Chinese ancestry ESCC cases, 2,100 Chinese ancestry controls	204 European ancestry atrial fibrillation cases at risk of stroke, 66 Latin American ancestry atrial fibrillation cases at risk of stroke, 1 Arab ancestry atrial fibrillation cases at risk of stroke, 5 Black African atrial fibrillation cases at risk of stroke, 25 East Asian ancestry atrial fibrillation cases at risk of stroke, 1 Colored African atrial fibrillation cases at risk of stroke, 9 South…	Illumina [551,152]
23467860	2013-03-06	Genetic determinants of dabigatran plasma levels and their relation to bleeding.	1,490 European ancestry atrial fibrillation cases at risk of stroke	NA	Illumina [551,203]
20876420	2010-09-27	Genome-wide associations and functional genomic studies of musculoskeletal adverse events in women receiving aromatase inhibitors.	293 cases, 585 controls	1,715 European ancestry large artery atherosclerosis cases, 9,552 European ancestry ischemic stroke cases, 52,695 European ancestry controls	Illumina [551,395]
22941190	2012-09-02	Common variants at 6p21.1 are associated with large artery atherosclerotic stroke.	421 European ancestry large artery atherosclerosis cases, 741 European ancestry ischemic stroke cases, 1,244 European ancestry controls	NA	Illumina [551,514]
20101243	2010-01-24	A genome-wide association study identifies pancreatic cancer susceptibility loci on chromosomes 13q22.1, 1q32.1 and 5p15.33.	3,851 European, Chinese and other ancestry cases, 3,934 European, Chinese and other ancestry controls	9,326 European ancestry individuals	Illumina [551,766]
21307088	2011-02-09	Genome-wide association studies in Asians confirm the involvement of ATOH7 and TGFBR3, and further identify CARD10 as a novel locus influencing optic disc area.	2,132 Indian ancestry individuals, 2,313 Malay ancestry individuals	772 European ancestry cases, 876 European ancestry controls	Illumina [551,808]
17486107	2007-05-08	A genome-wide association study implicates diacylglycerol kinase eta (DGKH) and several other genes in the etiology of bipolar disorder.	461 European ancestry cases, 563 European ancestry controls	13,864 European ancestry individuals	Illumina [555,235](pooled)
23620144	2013-04-29	Genome-wide scan of job-related exhaustion with three replication studies implicate a susceptibility variant at the UST gene locus.	1,256 European ancestry individuals	NA	Illumina [555,388]
24025145	2013-09-11	A genome-wide association study of chemotherapy-induced alopecia in breast cancer patients.	62 Japanese ancestry cases, 42 Japanese ancestry controls	2,974 European ancestry cases, 3,012 European ancestry controls	Illumina [555,600]
20852631	2010-09-19	A locus on 19p13 modifies risk of breast cancer in BRCA1 mutation carriers and is associated with hormone receptor-negative breast cancer in the general population.	1,193 European ancestry cases, 1,190 European ancestry controls	1,382 European ancestry cases, 2,201 European ancestry controls	Illumina [555,616]
21824976	2011-08-08	A genome-wide association study of bladder cancer identifies a new susceptibility locus within SLC14A1, a urea transporter gene on chromosome 18q12.3.	4,501 European ancestry cases, 6,076 European ancestry controls	455 European ancestry cases, 2,880 European ancestry controls	Illumina [555,912]
21878436	2011-08-30	A genome-wide association study identifies a region at chromosome 12 as a potential susceptibility locus for restenosis after percutaneous coronary intervention.	295 European ancestry cases, 571 European ancestry controls	4,892 Japanese ancestry cases, 9,873 Japanese ancestry controls	Illumina [556,099]
22396660	2012-03-01	A genome-wide association study of nephrolithiasis in the Japanese population identifies novel susceptible Loci at 5q35.3, 7p14.3, and 13q14.1.	904 Japanese ancestry cases, 7,471 Japanese ancestry controls	5,698 European ancestry cases, 38,633 European ancestry controls	Illumina [556,249]
19648920	2009-08-02	Genetic variation in the prostate stem cell antigen gene PSCA confers susceptibility to urinary bladder cancer.	969 European ancestry cases, 957 European ancestry controls	2,120 European ancestry cases, 2,127 European ancestry controls	Illumina [556,429]
19648918	2009-08-02	Genome-wide association study identifies variants in the ABO locus associated with susceptibility to pancreatic cancer.	1,771 European ancestry cases, 1,805 European ancestry controls	927 North Indian ancestry cases, 1,148 North Indian ancestry controls	Illumina [558,542]
23918589	2013-12-01	A genome-wide association study reveals ARL15, a novel non-HLA susceptibility gene for rheumatoid arthritis in North Indians.	706 North Indian ancestry cases, 761 North Indian ancestry controls	NA	Illumina [559,348]
20397748	2010-04-01	Genome-wide association study of height and body mass index in Australian twin families.	11,536 European ancestry individuals	5,015 European ancestry cases, 11,601 European ancestry controls	Illumina [559,712] (imputed)
22886559	2012-08-11	Genome-wide association study of glioma and meta-analysis.	1,856 European ancestry cases, 4,955 European ancestry controls	559 individuals	Illumina [559,977]
24892410	2014-06-03	A novel SNP associated with nighttime pulse pressure in young-onset hypertension patients could be a genetic prognostic factor for cardiovascular events in a general cohort in Taiwan.	382 individuals	461 European ancestry male cases, 151 European ancestry male controls	Illumina [560,186]
22032556	2011-10-27	Susceptibility variants on chromosome 7p21.1 suggest HDAC9 as a new candidate gene for male-pattern baldness.	581 European ancestry male cases, 617 European ancestry male controls	NA	Illumina [560,387]
20139978	2010-02-07	Genome-wide association study of hematological and biochemical traits in a Japanese population.	Up to 14,402 Japanese individuals	1,124 European ancestry individuals, 3,764 individuals	Illumina [561,583]
21878437	2011-08-30	Genome-wide association study of circulating retinol levels.	5,006 European ancestry individuals	NA	Illumina [562,105]
23518928	2013-03-21	TSPYL5 SNPs: association with plasma estradiol concentrations and aromatase expression.	700 European ancestry cases, 50 African ancestry cases, 17 Asian ancestry cases, 5 American Indian ancestry cases	1,048 Japanese ancestry cases, 7,212 Japanese ancestry controls	Illumina [563,945]
22286173	2012-01-27	Genome-wide association study for intracranial aneurysm in the Japanese population identifies three candidate susceptible loci and a functional genetic variant at EDNRA.	1,383 Japanese ancestry cases, 5,484 Japanese ancestry controls	231 Caribbean Hispanic cases, 187 Caribbean Hispanic controls, 386 European ancestry cases, 386 European ancestry controls	Illumina [565,149]
21379329	2011-02-17	Genome-wide association of familial late-onset Alzheimer's disease replicates BIN1 and CLU and nominates CUGBP2 in interaction with APOE.	1,848 European ancestry affected individuals, 1,991 European ancestry unaffected individuals	NA	Illumina [565,336]
19684573	2009-08-16	Genetic variation in IL28B predicts hepatitis C treatment-induced viral clearance.	871 European ancestry cases, 191 African American cases, and 75 Hispanic ancestry cases	NA	Illumina [565,759]
20173735	2010-02-21	ITPA gene variants protect against anaemia in patients treated for chronic hepatitis C.	988 European ancestry cases, 198 African American cases, 100 Hispanic cases	NA	Illumina [565,759]
21703177	2011-05-20	Genome-wide association study of interferon-related cytopenia in chronic hepatitis C patients.	984 European ancestry with genotype 1 HCV cases, 201 African American genotype 1 HCV cases, 99 Hispanic genotype 1 HCV cases	NA	Illumina [565,759]
22497812	2012-02-22	Interleukin 28B polymorphisms are the only common genetic variants associated with low-density lipoprotein cholesterol (LDL-C) in genotype-1 chronic hepatitis C and determine the association between LDL-C and treatment response.	1,017 European ancestry cases, 207 African American cases, 95 Hispanic cases	2,296 European ancestry individuals	Illumina [565,759]
23575227	2013-04-10	The chromosome 3q25 genomic region is associated with measures of adiposity in newborns in a multi-ethnic genome-wide association study.	1,095 Afro-Caribbean ancestry individuals, 1,363 European ancestry individuals, 616 Mexican American individuals, 1,207 Thai ancestry individuals	1,301 Korean ancestry individuals	Illumina [565,808] (Imputed)
23818313	2012-11-06	Combined linkage and association analyses identify a novel locus for obesity near PROX1 in Asians.	756 Mongolian ancestry individuals from 55 families	13,170 South Asian ancestry cases, 25,398 South Asian ancestry controls	Illumina [567,072]
21874001	2011-08-28	Genome-wide association study in individuals of South Asian ancestry identifies six new type 2 diabetes susceptibility loci.	5,561 South Asian ancestry cases, 14,458 South Asian ancestry controls	213 African, West African and Afro-Caribbean ancestry individuals, 745 individuals	Illumina [568,976]
23406172	2013-02-14	Genetic determinants of haemolysis in sickle cell anaemia.	1,117 individuals	2,152 African American cases	Illumina [569,554]
22558097	2012-04-27	A genome-wide association study of total bilirubin and cholelithiasis risk in sickle cell anemia.	905 African American cases	7,358 European ancestry cases, 6,732 European ancestry controls	Illumina [569,615]
21743057	2011-07-08	Genome-wide association study identifies new prostate cancer susceptibility loci.	2,782 European ancestry cases, 4,458 European ancestry controls	2,958 European ancestry cases, 3,727 European ancestry controls	Illumina [571,243]
23894154	2013-07-26	Genome-wide association study on differentiated thyroid cancer.	690 European ancestry cases, 497 European ancestry controls	18,049 European ancestry cases, 16,357 European ancestry controls, 3,359 South Asian ancestry cases, 2,828 South Asian ancestry controls	Illumina [572,042]
21378988	2011-03-06	A genome-wide association study in Europeans and South Asians identifies five new loci for coronary artery disease.	8,424 European ancestry cases, 7,268 European ancestry controls, 6,996 South Asian ancestry cases, 7,794 South Asian ancestry controls	505 European ancestry cases, 1,811 European ancestry controls	Illumina [574,919]
23472165	2013-03-05	Genome-wide association study link novel loci to endometriosis.	1,514 European ancestry casses, 12,660 European ancestry controls	417 Korean ancestry cases, 732 Korean ancestry controls	Illumina [580,699]
23511034	2013-04-01	Genome-wide association study of ulcerative colitis in Koreans suggests extensive overlapping of genetic susceptibility with Caucasians.	388 Korean ancestry cases, 739 Korean ancestry controls	12,576 European ancestry cases, 12,223 European ancestry controls	Illumina [581,060]
20453838	2010-05-09	Genome-wide association study identifies five new breast cancer susceptibility loci.	3,659 European ancestry cases, 4,897 European ancestry controls	NA	Illumina [582,886]
20860503	2010-09-23	A large-scale, consortium-based genomewide association study of asthma.	10,365 cases, 16,110 controls	NA	Illumina [582,892]
21646302	2011-06-06	Mayo Genome Consortia: a genotype-phenotype resource for genome-wide association studies with an application to the analysis of circulating bilirubin levels.	6,307 European ancestry individuals	NA	Illumina [583,129]
24709693	2014-04-08	Genome-wide data reveal novel genes for methotrexate response in a large cohort of juvenile idiopathic arthritis cases.	694 European ancestry child cases	2,198 European ancestry cases, 4,918 European ancestry controls	Illumina [586,062]
21131975	2010-12-05	Genome-wide association study of renal cell carcinoma identifies two susceptibility loci on 2p21 and 11q13.3.	3,772 European ancestry cases, 8,505 European ancestry controls	3,067 Han Chinese ancestry cases, 7,926 Han Chinese ancestry controls	Illumina [586,069]
23023329	2012-09-30	Genome-wide association study in Chinese men identifies two new prostate cancer risk loci at 9q31.2 and 19q13.4.	1,417 Han Chinese ancestry cases, 1,008 Han Chinese ancestry controls	1,336 Han Chinese ancestry high-responder cases, 420 Han Chinese ancestry non-responder controls	Illumina [587,294]
24282030	2013-11-28	A genome-wide association study identifies polymorphisms in the HLA-DR region associated with non-response to hepatitis B vaccination in Chinese Han populations.	108 Han Chinese ancestry high-responder cases, 77 Han Chinese ancestry non-responder controls	NA	Illumina [588,026]
22556244	2012-05-04	Melanesian blond hair is caused by an amino acid change in TYRP1.	43 Solomon Islander ancestry blond haired individuals, 42 Solomon Islander ancestry dark haired individuals	8,381 cases, 48,275 controls	Illumina [589,241]
20972438	2010-10-24	A multi-stage genome-wide association study of bladder cancer identifies multiple susceptibility loci.	3,532 European ancestry cases, 5,120 European ancestry controls	2,194 Asian ancestry family members, 322 South Asian ancestry family members, 3,830 European ancestry family members, 1,769 South and Central American ancestry family members	Illumina [589,299]
20436469	2010-05-02	A genome-wide association study of cleft lip with and without cleft palate identifies risk variants near MAFB and ABCA4.	825 European ancestry trios, 1,038 Asian ancestry trios	NA	Illumina [589,945]
24740207	2014-04-16	Genome-wide association study of circulating vitamin D-binding protein.	1,380 European ancestry males	5,551 European ancestry cases, 7,449 European ancestry controls	Illumina [591,610]
21983787	2011-10-09	Genome-wide association study identifies three new melanoma susceptibility loci.	2,804 European ancestry cases, 7,618 European ancestry controls	1,099 East Asian ancestry cases, 2,913 East Asian ancestry controls	Illumina [594,997]
23143601	2012-11-11	Genome-wide association analysis identifies new lung cancer susceptibility loci in never-smoking women in Asia.	5,510 East Asian ancestry cases, 4,544 East Asian ancestry controls	1,488 European ancestry cases, 3,851 European ancestry controls	Illumina [596,032]
22544364	2012-04-29	A genome-wide association study identifies susceptibility loci for Wilms tumor.	757 European ancestry cases, 1,879 European ancestry controls	231 European ancestry cases, 1,345 European ancestry controls	Illumina [599,255]
22561531	2012-05-05	Genome-wide association study to identify genetic determinants of severe asthma.	933 European ancestry cases, 3,346 European ancestry controls	NA	Illumina [6,103,628] (Imputed)
23419831	2013-02-19	APOE and BCHE as modulators of cerebral amyloid deposition: a florbetapir PET genome-wide association study.	555 European ancestry individuals	NA	Illumina [6,108,668] (imputed)
23568457	2013-04-09	Genetic variants associated with disordered eating.	237 European ancestry female cases, 2,287 European ancestry female controls	4,568 European ancestry cases	Illumina [6,150,213] (Imputed)
24825563	2014-05-13	Common genetic variants associated with resting oxygenation in chronic obstructive pulmonary disease.	820 African American cases	24,416 East Asian ancestry cases, 13,985 East Asian ancestry controls	Illumina [6,160,662] (imputed)
23945395	2013-08-14	Genome-wide association study identifies three novel loci for type 2 diabetes.	5,976 Japanese ancestry cases, 20,829 Japanese ancestry controls	4,866 European ancestry individuals	Illumina [6,209,637] (Imputed)
23836780	2013-07-07	Genome-wide association study of intraocular pressure identifies the GLCCI1/ICA1 region as a glaucoma susceptibility locus.	2,175 European ancestry individuals	124 Latino individuals	Illumina [6,235,970]
23493294	2013-03-14	A genome-wide association study of central corneal thickness in Latinos.	1,644 Latino individuals	NA	Illumina [6,290,547] imputed
23962720	2013-08-19	A genome-wide association study and biological pathway analysis of epilepsy prognosis in a prospective cohort of newly treated epilepsy.	889 European and unknown ancestry epilepsy cases	1,802 Japanese ancestry cases, 7,212 Japanese ancestry controls	Illumina [6,923,995] (Imputed)
22419738	2012-03-22	A genome-wide association study in the Japanese population confirms 9p21 and 14q23 as susceptibility loci for primary open angle glaucoma.	1,394 Japanese ancestry cases, 6,599 Japanese ancestry controls	1,856 Japanese ancestry cases, 7,021 Japanese ancestry controls	Illumina [602,216]
23042114	2012-10-07	Genome-wide association study identifies eight new susceptibility loci for atopic dermatitis in the Japanese population.	1,472 Japanese ancestry cases, 7,971 Japanese ancestry controls	NA	Illumina [606,164]
24571439	2014-02-26	Genome-wide association analyses of child genotype effects and parent-of-origin effects in specific language impairment.	153 European ancestry case-parent trios, 54 European ancestry case-mother duos, 12 European ancestry case-father duos, 18 European ancestry cases	NA	Illumina [614,937]
24952865	2014-04-04	Polymorphism of the cystatin C gene in patients with acute coronary syndromes: Results from the PLATelet inhibition and patient Outcomes study.	9,801 European ancestry cases, 57 Black ancestry cases, 90 Oriental ancestry cases, 30 cases	NA	Illumina [619,657]
22566634	2012-05-07	The genetic architecture of economic and political preferences.	9,617 European ancestry individuals	1,140 European ancestry cases, 1,058 European ancestry controls	Illumina [628,922]
23482656	2013-03-12	Genome-wide association study of susceptibility loci for cervical cancer.	1,034 European ancestry cases, 3,948 European ancestry controls	NA	Illumina [632,668]
22554406	2012-05-03	Family-based genome-wide association study of frontal &#x003b8; oscillations identifies potassium channel gene KCNJ6.	1,560 European ancestry individuals from 117 families	NA	Illumina [634,583]
22936694	2012-08-30	Genome-wide association study identifies a new locus JMJD1C at 10q21 that may influence serum androgen levels in men.	3,225 European ancestry male individuals	1,722 European ancestry individuals	Illumina [642,461]
23359319	2013-01-01	Genome-wide association study identifies loci at ATF7IP and KLK2 associated with percentage of circulating free PSA.	3,192 European ancestry individuals	(see Medland, 2010)	Illumina [642,584]
23263445	2012-12-22	Genetic association suggests that SMOC1 mediates between prenatal sex hormones and digit ratio.	979 European ancestry individuals	NA	Illumina [642,758]
24152035	2013-10-23	Variants in the 1q21 risk region are associated with a visual endophenotype of autism and schizophrenia.	985 European ancestry individuals	NA	Illumina [642,758]
24778558	2013-12-01	RTN4 and FBXL17 Genes are Associated with Coronary Heart Disease in Genome-Wide Association Analysis of Lithuanian Families.	31 European ancestry cases and 63 European ancestry controls from 32 families	590 event individuals, 4,654 non-event individuals	Illumina [646,445]
22666496	2012-05-30	Genome-wide study of gene variants associated with differential cardiovascular event reduction by pravastatin therapy.	667 European ancestry event individuals, 2,246 European ancestry non-event individuals, 18 African American event individuals, 60 African American non-event individuals, 20 Hispanic event individuals, 65 Hispanic non-event individuals, 6 Asian, Pacific or other ancestry event individuals, 27 Asian, Pacific or other ancestry non-event individuals	NA	Illumina [657,366]
21326311	2011-02-17	Genome-wide association study identifies genetic variants influencing F-cell levels in sickle-cell patients.	440 African American individuals	247 European ancestry cases, 550 European ancestry controls	Illumina [660,740]
23727862	2013-06-02	Genome-wide association study identifies two susceptibility loci for osteosarcoma.	694 European ancestry cases, 2,703 European ancestry controls	8,572 European ancestry cases, 11,312 European ancestry controls	Illumina [698,968]
24162737	2013-10-27	Meta-analysis of 74,046 individuals identifies 11 new susceptibility loci for Alzheimer's disease.	17,008 European ancestry cases, 37,154 European ancestry controls	NA	Illumina [7,055,881] (Imputed)
22747683	2012-06-30	Genetic variants associated with breast size also influence breast cancer risk.	16,175 European ancestry female individuals	NA	Illumina [7,422,970] (imputed)
24528284	2014-08-01	Citalopram and escitalopram plasma drug and metabolite concentrations: genome-wide associations.	300 European ancestry Escitalpram treated individuals, 130 European ancestry Citalopram treated individuals	7,053 European ancestry cases, 9,007 European ancestry controls	Illumina [7,537,437] (Imputed)
21292315	2011-02-01	Imputation of sequence variants for identification of genetic risks for Parkinson's disease: a meta-analysis of genome-wide association studies.	5,333 European ancestry cases, 12,019 European ancestry controls	2,063 European ancestry cases, 1,970 European ancestry controls	Illumina [7,689,524] (imputed)
24927181	2014-06-13	Genome-wide association study identifies three novel susceptibility loci for severe Acne vulgaris.	1,893 European ancestry cases, 5,132 European ancestry controls	1,299 European ancestry cases and 2,598 European ancestry controls from 1,299 trios	Illumina [7.3 Million] (imputed)
24189344	2013-11-05	Common genetic variants on 1p13.2 associate with risk of autism.	275 Chinese ancestry cases and 550 Chinese ancestry controls from 275 trios, 136 Chinese ancestry cases, 984 Chinese ancestry controls	113 European ancestry cases, 214 European ancestry controls	Illumina [702,234] (imputed)
22086417	2011-11-15	A genome-wide meta-analysis of nodular sclerosing Hodgkin lymphoma identifies risk loci at 6p21.32.	393 European ancestry cases, 3,315 European ancestry controls	2,160 Han Chinese ancestry cases, 3,866 Han Chinese ancestry controls	Illumina [705,591]
23708190	2013-05-26	A genome-wide association study identifies two risk loci for congenital heart malformations in Han Chinese populations.	945 Han Chinese ancestry cases, 1,246 Han Chinese ancestry controls	1,496 East Asian ancestry individuals	Illumina [708,275]
24049095	2013-09-18	Genome-wide association study of sex hormones, gonadotropins and sex hormone-binding protein in Chinese men.	1,999 Han Chinese ancestry individuals	601 Brazilian individuals	Illumina [709,211]
24586186	2014-02-20	Genome-wide association study of metabolic traits reveals novel gene-metabolite-disease links.	835 European ancestry individuals	971 Korean ancestry cases, 1,938 Korean ancestry controls	Illumina [713,870] (Imputed)
23760081	2013-06-10	A genome-wide association study identified new variants associated with the risk of chronic hepatitis B.	400 Korean ancestry cases, 1,000 Korean ancestry controls	NA	Illumina [719,265]
23267103	2012-12-24	Linkage analysis identifies a locus for plasma von Willebrand factor undetected by genome-wide association.	3,250 European ancestry individuals, up to 212 individuals	NA	Illumina [723,716]
23648065	2013-05-04	Genome-wide association study of chemotherapeutic agent-induced severe neutropenia/leucopenia for patients in Biobank Japan.	150 Japanese ancestry cases, 166 Japanese ancestry controls	NA	Illumina [733,202]
23053960	2012-10-07	Genome-wide pathway analysis of genome-wide association studies on systemic lupus erythematosus and rheumatoid arthritis.	1,527 European ancestry cases, 3,421 European ancestry controls,	NA	Illumina [737,984]
24124411	2013-09-30	Genome-wide association study of liver enzymes in korean children.	484 Korean ancestry children	3,944 European ancestry cases, 3,049 European ancestry controls, 921 African American cases, 954 African American controls, 550 Japanese ancestry cases, 530 Japanese ancestry controls	Illumina [747,076]
24253340	2013-11-19	Genome-wide association study implicates NDST3 in schizophrenia and bipolar disorder.	904 Ashkenzai Jewish cases, 1,640 Ashkenzai Jewish controls	2,390 European ancestry individuals from 457 families	Illumina [762,372]
19456320	2009-05-28	A genome-wide association study of autism reveals a common novel risk locus at 5p14.1.	1,390 European ancestry individuals from 438 families	355 Turkish uveitis cases, 483 Turkish without uveitis cases, 601 Turkish controls, up to 612 Japanese ancestry cases, up to 740 Japanese ancestry controls	Illumina [775,311]
23291587	2013-01-06	Genome-wide association analysis identifies new susceptibility loci for Beh&#x000e7;et's disease and epistasis between HLA-B*51 and ERAP1.	435 Turkish uveitis cases, 780 Turkish without uveitis cases, 1,278 Turkish controls	1,181 European ancestry HCV-infected individuals	Illumina [779,465] (imputed)
22841784	2012-07-26	Genome-wide association study identifies variants associated with progression of liver fibrosis from HCV infection.	1,161 European ancestry HCV-infected individuals	63 Japanese ancestry cases, 45 Japanese ancestry controls	Illumina [780,650] (imputed)
21048783	2010-11-04	A genome-wide association study identifies RNF213 as the first Moyamoya disease gene.	72 Japanese ancestry cases, 45 Japanese ancestry controls	906 European ancestry cases, 3,772 European ancestry controls	Illumina [785,720]
24220699	2013-11-13	A common variant at 8q24.21 is associated with renal cell cancer.	1,505 European ancestry cases, 67,725 European ancestry controls	461 chronic HCV cases, 284 spontaneously cleared HCV cases	Illumina [785,863] (imputed)
23420232	2013-02-19	Genome-wide association study of spontaneous resolution of hepatitis C virus infection: data from multiple cohorts.	1,482 chronic HCV cases, 919 spontaneously cleared HCV cases	NA	Illumina [792,721] (Imputed)
23223146	2012-12-06	A genome-wide association study in Caucasian women points out a putative role of the STXBP5L gene in facial photoaging.	502 European ancestry females	NA	Illumina [795,063]
22449649	2012-02-28	Genome-wide association study of intelligence: additive effects of novel brain expressed genes.	656 European ancestry individuals from ADHD families	983 cases, 1,876 sibling controls	Illumina [795,637]
22080838	2011-11-11	A genome-wide association study of COPD identifies a susceptibility locus on chromosome 19q13.	3,499 European ancestry cases, 1,922 European ancestry controls	7,891 Han Chinese ancestry cases, 8,351 Han Chinese ancestry controls	Illumina [797,983]
23612905	2013-04-29	Robust evidence for five new Graves' disease risk loci from a staged genome-wide association analysis.	1,442 Han Chinese ancestry cases, 1,468 Han Chinese ancestry controls	3,235 She Chinese ancestry individuals	Illumina [8,019,905] (Imputed)
24852370	2014-05-22	Genome-wide association study identifies a novel susceptibility gene for serum TSH levels in Chinese populations.	1,346 Han Chinese ancestry individuals	307 European ancestry cases, 2,587 European ancestry controls	Illumina [8,503,852] (Imputed)
22968431	2012-09-09	Limited contribution of common genetic variants to risk for liver injury due to a variety of drugs.	783 European ancestry cases, 3,001 European ancestry controls	183 European ancestry individuals, 22 African American individuals	Illumina [800,769]
22566560	2012-05-07	Association between common variants near the melanocortin 4 receptor gene and severe antipsychotic drug-induced weight gain.	77 European ancestry individuals, 32 African American individuals, 30 individuals	NA	Illumina [803,582]
21956439	2011-09-28	Genome-wide association study of alcohol dependence implicates KIAA0040 on chromosome 1q.	1,409 European ancestry cases, 1,518 European ancestry controls, 681 African American cases, 508 African American controls	NA	Illumina [805,814]
22488850	2012-04-04	Genome-wide search for replicable risk gene regions in alcohol and nicotine co-dependence.	818 European ancestry cases, 1,396 European ancestry controls, 449 African American cases, 480 African American controls	Up to 907 European ancestry cases, up to 2,830 European ancestry controls, up to 449 African American cases, up to 480 African American controls	Illumina [805,814]
23216389	2012-12-06	Genome-wide significant association signals in IPO11-HTR1A region specific for alcohol and nicotine codependence.	818 European ancestry cases, 1,396 European ancestry controls	6,438 European ancestry individuals from 1,645 affected families	Illumina [805,814]
23455491	2013-02-27	NKAIN1-SERINC2 is a functional, replicable and genome-wide significant risk gene region specific for alcohol dependence in subjects of European descent.	1,409 European ancestry cases, 1,518 European ancestry controls	1,860 Han Chinese ancestry cases, 3,660 Han Chinese ancestry controls	Illumina [805,814]
24399259	2014-01-07	Two new susceptibility loci 1q24.2 and 11p11.2 confer risk to severe acne.	1,031 Han Chinese ancestry cases, 1,031 Han Chinese ancestry controls	Up to 1,447 cases, 1,468 controls	Illumina [809,305]
20711177	2010-08-15	Common genetic variation in the HLA region is associated with late-onset sporadic Parkinson's disease.	2,000 European ancestry cases, 1,986 European ancestry controls	1,528 European ancestry sporadic Parkinson's disease cases, 707 European ancestry familial Parkinson's disease cases, 796 European ancestry controls	Illumina [811,597]
24511991	2014-02-10	Identification of a novel Parkinson's disease locus via stratified genome-wide association study.	1,565 European ancestry sproadic Parkinson's disease cases, 435 European ancestry familial Parkinson's disease cases, 1,986 European ancestry controls	NA	Illumina [811,597]
22331829	2012-02-13	Genetic determinants of statin-induced low-density lipoprotein cholesterol reduction: the Justification for the Use of Statins in Prevention: an Intervention Trial Evaluating Rosuvastatin (JUPITER) trial.	6,989 European ancestry individuals	6,483 European and Middle East/North African ancestry cases, 23,324 European and Middle East/North African ancestry controls	Illumina [814,418]
21926416	2011-09-22	Genome-wide association study identifies novel loci predisposing to cutaneous melanoma.	1,804 European ancestry cases, 1,026 European ancestry controls	NA	Illumina [818,977]
21570397	2011-04-12	Susceptibility to amoxicillin-clavulanate-induced liver injury is influenced by multiple HLA class I and II alleles.	201 European ancestry cases, 532 European ancestry controls	NA	Illumina [822,927]
21298047	2011-01-27	The nuclear transcription factor PKNOX2 is a candidate gene for substance dependence in European-origin women.	2,524 European ancestry individuals, 1,103 African ancestry individuals	3,111 Japanese ancestry cases, 1,666 Japanese ancestry controls	Illumina [830,696]
20364137	2010-04-04	Genome-wide association study of intracranial aneurysm identifies three new risk loci.	2,780 European ancestry cases, 12,515 European ancestry controls	NA	Illumina [831,534] (imputed)
20732626	2010-05-14	Family-based genome-wide association scan of attention-deficit/hyperactivity disorder.	735 trios from 732 families	NA	Illumina [835,136]
21784300	2011-07-13	Genome-wide association study of the child behavior checklist dysregulation profile.	341 ADHD case offspring from 339 trios	NA	Illumina [835,136]
22704111	2012-06-13	Pilot genome-wide association search identifies potential loci for risk of erectile dysfunction in type 1 diabetes using the DCCT/EDIC study cohort.	125 European ancestry Erectile dysfunction cases with Type 1 Diabetes, 403 European ancestry non Erectile dysfunction controls with Type 1 Diabetes	1,086 child cases from 595 families, 1,965 European, African American and other ancestry controls	Illumina [840,354]
20663923	2010-07-27	A genome-wide scan for common alleles affecting risk for autism.	1,385 child cases from 1,369 families	NA	Illumina [842,348]
22310353	2012-02-07	Beyond single-marker analyses: mining whole genome scans for insights into treatment responses in severe sepsis.	1,446 individuals	NA	Illumina [856,627]
23533358	2013-02-28	NCK2 is significantly associated with opiates addiction in African-origin men.	1,393 European ancestry females, 1,131 European ancestry males, 568 African ancestry females, 535 African ancestry males	NA	Illumina [859,185]
24529757	2014-01-17	Genome-wide association study combining pathway analysis for typical sporadic amyotrophic lateral sclerosis in Chinese Han populations.	250 Han Chinese ancestry cases, 250 Han Chinese ancestry controls	NA	Illumina [859,311] (pooled)
19483685	2009-05-31	HLA-B*5701 genotype is a major determinant of drug-induced liver injury due to flucloxacillin.	58 European ancestry cases, 282 European ancestry controls	NA	Illumina [866,399]
22493691	2012-04-06	Novel associations for hypothyroidism include known autoimmune risk loci.	3,736 European ancestry cases, 35,546 European ancestry controls	up to 3,235 cases, up to 12,059 controls	Illumina [870,065]
24096698	2013-10-06	Genome-wide association study of endometrial cancer in E2C2.	up to 2,695 European ancestry cases, up to 2,777 European ancestry controls	NA	Illumina [873,935]
21507922	2011-05-01	Duffy-null-associated low neutrophil counts influence HIV-1 susceptibility in high-risk South African black women.	115 African ancestry HIV-negative individuals	NA	Illumina [874,956]
22064162	2011-11-05	Genome-wide association study of comorbid depressive syndrome and alcohol dependence.	467 European ancestry cases, 407 European ancestry controls	NA	Illumina [876,476]
21912425	2011-09-13	A whole-genome association study of major determinants for allopurinol-related Stevens-Johnson syndrome and toxic epidermal necrolysis in Japanese patients.	14 Japanese ancestry cases, 991 Japanese ancestry controls	NA	Illumina [890,321]
23251661	2012-12-04	Novel genetic loci identified for the pathophysiology of childhood obesity in the Hispanic population.	815 Hispanic children from 263 families	925 European ancestry cases, 1,621 European ancestry controls, 738 cases, 697 controls	Illumina [899,892]
23989729	2013-08-21	Plasma lipids, genetic variants near APOA1, and the risk of infantile hypertrophic pyloric stenosis.	1,001 European ancestry cases, 2,371 European ancestry controls	896 Mexican American cases, 832 Mexican American controls, 2,768 East Asian ancestry cases, 2,880 East Asian ancestry controls, 1,082 South Asian ancestry cases, 1,105 South Asian ancestry controls, 1,874 European ancestry cases, 1,333 European ancestry controls, 2,127 African American cases, 2,103 African American controls, 698 Native Hawaiian ancestry cases, 579 Native Hawaiian ancestry control…	Illumina [9,737,928] (Imputed)
24390345	2013-12-25	Sequence variants in SLC16A11 are a common risk factor for type 2 diabetes in Mexico.	3,848 Mexican and other Latin American ancestry cases, 4,366 Mexican and other Latin American ancestry controls	up to 47,822 European ancestry non-diabetic elderly individuals	Illumina [9.2 million] (Imputed)
24405752	2013-12-04	Genome-wide association study identifies common loci influencing circulating glycated hemoglobin (HbA1c) levels in non-diabetic subjects: the Long Life Family Study (LLFS).	4,088 European ancestry non-diabetic elderly individuals	NA	Illumina [9.25 million] (Imputed)
24478790	2014-01-17	Genome wide association and linkage analyses identified three loci-4q25, 17q23.2, and 10q11.21-associated with variation in leukocyte telomere length: the Long Life Family Study.	4,829 European ancestry individuals from 586 families with exceptional longevity	411 African American individuals	Illumina [9.25 Million] (imputed)
23696099	2013-05-20	Genetic variants that confer resistance to malaria are associated with red blood cell traits in African-Americans: an electronic medical record-based genome-wide association study.	1904 African American individuals	NA	Illumina [907,954]
23067351	2012-08-23	High density GWAS for LDL cholesterol in African Americans using electronic medical records reveals a strong protective variant in APOE.	1,249 African American individuals	172 cases, 548 controls	Illumina [910,341]
23160099	2012-11-18	A genome-wide association study identifies susceptibility loci for nonsyndromic sagittal craniosynostosis near BMP2 and within BBS9.	130 European ancestry trios	874 European ancestry cases, 6,911 European ancestry controls	Illumina [915,307]
24121790	2013-10-13	A genome-wide association study identifies new susceptibility loci for esophageal adenocarcinoma and Barrett's esophagus.	1,516 European ancestry cases, 3,209 European ancestry controls	NA	Illumina [922,031]
24736177	2014-04-13	Common genetic variants and gene expression associated with white matter microstructure in the human brain.	727 Mexican American individuals from 65 families, 49 Mexican American individuals	51 European ancestry individuals	Illumina [929,187]
24554482	2014-02-20	Genome-wide association study of peripheral neuropathy with D-drug-containing regimens in AIDS Clinical Trials Group protocol 384.	19 European ancestry cases, 30 African American cases, 9 Hispanic cases, 85 European ancestry controls, 49 African American controls, 30 Hispanic controls	NA	Illumina [936,149]
23936387	2013-08-02	A possible mechanism behind autoimmune disorders discovered by genome-wide linkage and association analysis in celiac disease.	206 European ancestry trios	589 Mexican American indivduals	Illumina [944,512] (Imputed)
23326239	2013-01-10	A genome-wide integrative genomic study localizes genetic factors influencing antibodies against Epstein-Barr virus nuclear antigen 1 (EBNA-1).	1,367 Mexican American indivduals	1,314 European ancestry cases from 1301 families	Illumina [944,565]
22843504	2012-07-26	Individual common variants exert weak effects on the risk for autism spectrum disorderspi.	1,419 European ancestry cases from 1416 families	NA	Illumina [947,233]
21668797	2010-11-04	A genome-wide association study of DSM-IV cannabis dependence.	708 African American or European ancestry cases, 2,346 African American or European ancestry controls	NA	Illumina [948,142]
20585324	2010-06-27	Genome-wide association study of conduct disorder symptomatology.	872 European, African American and other ancestry substance dependence cases; 3,091 European, African American and other ancestry controls	835 individuals	Illumina [948,658]
22524403	2012-04-24	CHRNB3 is more strongly associated with Fagerstr&#x000c3;&#x000b6;m test for cigarette dependence-based nicotine dependence than cigarettes per day: phenotype definition changes genome-wide association studies results.	2,267 European ancestry individuals, 99 Hispanic individuals, 999 African American individuals	683 alcohol dependence cases and 412 controls from multiplex families	Illumina [948,658]
21184583	2010-11-02	Genome-wide association study of theta band event-related oscillations identifies serotonin receptor gene HTR7 influencing risk of alcohol dependence.	431 European ancestry alcohol dependence cases, 340 European ancestry controls, 209 African American alcohol dependence cases, 84 African American controls	2,116 European ancestry individuals, 4,496 African American individuals	Illumina [951,071]
24143882	2013-10-19	Genome-wide association study of opioid dependence: multiple associations mapped to calcium and potassium pathways.	1,383 European ancestry cases, 996 European ancestry controls, 683 African American cases, 2,635 African American controls	NA	Illumina [988,306]
22174851	2011-12-12	Genomewide association study for determinants of HIV-1 acquisition and viral set point in HIV-1 serodiscordant couples with quantified virus exposure.	496 African ancestry HIV-1 infected cases, 302 African ancestry HIV-1 exposed controls	NA	Illumina [990,115]
20041166	2009-12-24	Common genetic variation and the control of HIV-1 in humans.	2,362 European ancestry cases	NA	Illumina [NR]
22101970	2011-11-19	Use of diverse electronic medical record systems to identify genetic risk for type 2 diabetes within a genome-wide association study.	2,413 European ancestry cases, 2,392 European ancestry controls, 810 African American cases, 873 African American controls	NA	Illumina [NR]
22379998	2012-03-01	Genome-wide mapping for clinically relevant predictors of lamotrigine- and phenytoin-induced hypersensitivity reactions.	34 European ancestry lamotrigine-induced hypersensitivity cases, 42 European ancestry phenytoin-induced hypersensitivity cases, 1,296 European ancestry controls	NA	Illumina [NR]
22419666	2012-03-14	Genome wide study of maternal and parent-of-origin effects on the etiology of orofacial clefts.	1,094 European ancestry triads, 1,277 Asian ancestry triads, 87 triads	NA	Illumina [NR]
22542470	2012-04-25	Genome-wide association study of antibody response to smallpox vaccine.	217 African American individuals, 580 European ancestry individuals, 217 Hispanic individuals	NA	Illumina [NR]
22610502	2012-05-19	Genome-wide analysis of polymorphisms associated with cytokine responses in smallpox vaccine recipients.	Up to 512 European ancestry individuals, 199 African American individuals	5,604 Japanese ancestry cases, 31,982 Japanese ancestry controls	Illumina [NR]
23028356	2012-09-13	Functional variants in NFKBIE and RTKN2 involved in activation of the NF-&#x003ba;B pathway are associated with rheumatoid arthritis in Japanese.	2,303 Japanese ancestry cases, 3,380 Japanese ancestry controls	NA	Illumina [NR]
23314186	2013-03-03	Genetic variation associated with circulating monocyte count in the eMERGE Network.	9,849 European ancestry individuals, 894 African ancestry individuals, 271 individuals	510 European ancestry cases	Illumina [NR]
23423138	2013-02-19	A common variant in myosin-18B contributes to mathematical abilities in children with dyslexia and intraparietal sulcus variability in adults.	200 European ancestry cases	6,514 European ancestry cases, 41,455 European ancestry controls	Illumina [NR]
23535733	2013-04-01	Genome-wide association studies identify four ER negative-specific breast cancer risk loci.	4,193 European ancestry cases, 35,194 European ancestry controls	3,560 European ancestry male cases, 8,510 European ancestry male controls	Illumina [NR]
23666239	2013-05-12	Meta-analysis identifies four new loci associated with testicular germ cell tumor.	582 European ancestry male cases, 1,056 European ancestry male controls	up to 1,578 European ancestry systemic sclerosis cases, 1,727 European ancestry systemic lupus erythematosus cases, 6,893 European ancestry controls	Illumina [NR]
23740937	2013-06-10	A systemic sclerosis and systemic lupus erythematosus pan-meta-GWAS reveals new shared susceptibility loci.	up to 2,761 European ancestry systemic sclerosis cases, 769 European ancestry systemic lupus erythematosus cases, 7,381 European ancestry controls	559 Han Chinese ancestry indiviudals	Illumina [NR]
24123702	2014-03-03	Common quantitative trait locus downstream of RETN gene identified by genome-wide association study is associated with risk of type 2 diabetes mellitus in Han Chinese: a Mendelian randomization effect.	382 Han Chinese ancestry indiviudals	824 Chinese ancestry individuals	Illumina [NR]
24603532	2014-03-06	ABCC5, a gene that influences the anterior chamber depth, is associated with primary angle closure glaucoma.	1,752 Malay ancestry individuals, 1,860 Indian ancestry individuals, 872 Chinese ancestry individuals	NA	Illumina [NR]
24811271	2014-05-09	Genome-wide SNP associations with rubella-specific cytokine responses in measles-mumps-rubella vaccine recipients.	883 European ancestry individuals	NA	Illumina [NR]
24871463	2014-05-29	GWAS identifies novel SLE susceptibility genes and explains the association of the HLA region.	725 European ancestry cases, 2,438 European ancestry controls	475 European ancestry cases, 517 European ancestry controls, 1,416 cases, 1,359 controls	Illumina [NR]
21729881	2011-07-05	Genome-wide association study identifies common variants associated with circulating vitamin E levels.	2,402 European ancestry cases, 1612 European ancestry controls	3,175 European ancestry cases, 4,210 European ancestry controls	Illumina [NR] (imputed)
21779181	2011-07-14	Identification of novel genetic markers associated with clinical phenotypes of systemic sclerosis through a genome-wide association strategy.	2,296 European ancestry cases, 5,172 European ancestry controls	3,322 European ancestry cases, 22,036 European ancestry controls	Illumina [NR] (imputed)
21907864	2011-09-10	Identification of IL6R and chromosome 11q13.5 as risk loci for asthma.	12,475 European ancestry cases, 19,967 European ancestry controls	548 European ancestry cases, 626 European ancestry controls	Illumina [NR] (imputed)
21909107	2011-09-11	Genome-wide association study identifies a susceptibility locus for thoracic aortic aneurysms and aortic dissections spanning FBN1 at 15q21.1.	765 European ancestry cases, 874 European ancestry controls	NA	Illumina [NR] (imputed)
21943158	2011-09-24	Genetic variants in LPL, OASL and TOMM40/APOE-C1-C2-C4 genes are associated with multiple cardiovascular-related traits.	11,683 European ancestry individuals	NA	Illumina [NR] (imputed)
22210626	2011-12-30	Genome-wide association study in multiple human prion diseases suggests genetic risk factors additional to PRNP.	1,281 European ancestry cases, 6,015 European ancestry controls, 290 Papua New Guinea ancestry cases, 286 Papua New Guinea ancestry controls	NA	Illumina [NR] (imputed)
22247754	2012-01-11	Genome-wide association of implantable cardioverter-defibrillator activation with life-threatening arrhythmias.	607 European ancestry cases, 297 European ancestry controls	NA	Illumina [NR] (imputed)
22359512	2012-02-16	Genome-wide association study identifies novel loci associated with circulating phospho- and sphingolipid concentrations.	4,034 European ancestry individuals	19,513 European ancestry cases, 17,657 European ancestry controls, 1,583 Japanese ancestry cases, 1,898 Japanese ancestry controls	Illumina [NR] (imputed)
22634755	2012-05-27	Common variation near CDKN1A, POLD3 and SHROOM2 influences colorectal cancer risk.	8,323 European ancestry cases, 9,457 European ancestry controls	NA	Illumina [NR] (imputed)
23381943	2013-01-01	Ischemic stroke is associated with the ABO locus: the EuroCLOT study.	2,100 European ancestry individuals		Illumina [NR] (imputed)
23535033	2013-03-24	Genome-wide association study of the rate of cognitive decline in Alzheimer's disease.	303 European ancestry cases	715 Mexican American individuals	Illumina [NR] (Imputed)
23572186	2013-04-09	Meta-analysis of genome-wide studies identifies MEF2C SNPs associated with bone mineral density at forearm.	5,866 European ancestry individuals	2,148 European ancestry cases, 1,309 European ancestry controls	Illumina [NR] (imputed)
24325915	2013-12-09	Genome-wide association study identifies 25 known breast cancer susceptibility loci as risk factors for triple-negative breast cancer.	1,529 European ancestry cases, 3,399 European ancestry controls	NA	Illumina [NR] (imputed)
24379826	2013-12-16	Genome-wide association analysis confirms and extends the association of SLC2A9 with serum uric acid levels to Mexican Americans.	632 Mexican American individuals	14,037 European ancestry cases, 15,937 European ancestry controls	Illumina [NR] (imputed)
24737748	2014-04-15	Identification of susceptibility loci for colorectal cancer in a genome-wide meta-analysis.	5,626 European ancestry cases, 7,817 European ancestry controls	429 European ancestry atopy cases, 222 European ancestry controls	Illumina [NR] (imputed)
19961619	2009-12-06	A pooling-based genome-wide analysis identifies new potential candidate genes for atopy in the European Community Respiratory Health Survey (ECRHS).	75 European ancestry atopy and asthma cases, 75 European ancestry atopy only cases, 75 European ancestry controls	6,944 European ancestry cases, 9,477 European ancestry controls	Illumina [NR] (pooled)
19648919	2009-08-02	A genome-wide association study identifies a new ovarian cancer susceptibility locus on 9p22.2.	1,817 European ancestry cases, 2,353 European ancestry controls	299 European ancestry cases	Illumina [up to ~2,000,000] (imputed)
20668430	2010-07-28	A risk allele for focal segmental glomerulosclerosis in African Americans is located within a region containing APOL1 and MYH9.	56 African American cases, 61 European ancestry cases, 1,759 African American controls, 1,531 European ancestry controls	14,851 European ancestry cases, 15,569 European ancestry controls	Illumina [up to ~542,539]
20972440	2010-10-24	Meta-analysis of three genome-wide association studies identifies susceptibility loci for colorectal cancer at 1q41, 3q26.2, 12q13.13 and 20q13.33.	3,334 European ancestry cases, 4,628 European ancestry controls	NA	Illumina [up to ~550,000] (imputed)
23844046	2013-07-02	Are C-reactive protein associated genetic variants associated with serum levels and retinal markers of microvascular pathology in Asian populations from Singapore?	2,179 Chinese ancestry individuals, 2,275 Malay ancestry individuals, 2,238 Asian Indian ancestry individuals	NA	Illumina [Up to 1,745,429] (Imputed)
24244560	2013-11-07	A study assessing the association of glycated hemoglobin A1C (HbA1C) associated variants with HbA1C, chronic kidney disease and diabetic retinopathy in populations of Asian ancestry.	3,427 Chinese ancestry individuals, 1,735 Malay ancestry individuals, 1,520 Asian Indian ancestry individuals	NA	Illumina [up to 2.4 Million] (imputed)
24388013	2013-12-30	Genome-wide association analysis identifies 11 risk variants associated with the asthma with hay fever phenotype.	6,685 European ancestry cases, 14,091 European ancestry controls	762 European ancestry individuals	Illumina [up to 4,972,397] (imputed)
22446040	2012-03-16	A novel locus for body mass index on 5p15.2: a meta-analysis of two genome-wide association studies.	5,218 European ancestry individuals	NA	Illumina [up to 520,531]
24023788	2013-09-02	Gene network analysis in a pediatric cohort identifies novel lung function genes.	1,015 European ancestry individuals, 541 African American individuals	NA	Illumina [up to 524,000]
22885689	2012-09-01	Genome-wide association study of multiplex schizophrenia pedigrees.	1,218 European ancestry cases, 990 European ancestry controls, 139 cases, 114 controls	2,338 Han Chinese ancestry cases, 3,077 Han Chinese ancestry controls	Illumina [up to 531,195]
22899653	2012-08-16	Influence of common genetic variation on lung cancer risk: meta-analysis of 14 900 cases and 29 485 controls.	up to 14,900 European ancestry cases, up to 29,485 European ancestry controls	4,462 European ancestry controls	Illumina [up to 536,008]
20125193	2010-02-03	Common genetic variation and performance on standardized cognitive tests.	Up to 813 European ancestry individuals, up to 167 East Asian ancestry individuals, up to 7 Hispanic/Latin American amncestry individuals, up to 74 South Asian ancestry individuals	2,651 cases and their relatives	Illumina [up to 563,855]
24621683	2014-02-07	Risk loci for chronic obstructive pulmonary disease: a genome-wide association study and meta-analysis.	5,812 European ancestry cases, 3,955 European ancestry controls, 821 African American cases, 1,749 African American controls	1,650 European ancestry cases and 1,684 European ancestry controls from 778 nuclear families	Illumina [up to 701,491] (imputed)
21703634	2011-06-22	A meta-analysis of two genome-wide association studies identifies 3 new loci for alcohol dependence.	1,283 European ancestry cases, 1,416 European ancestry controls	NA	Illumina [up to 818,773]
23726511	2013-05-28	Genome-wide association study identifies new susceptibility loci for posttraumatic stress disorder.	up to 308 European ancestry cases, up to 1,538 European ancestry controls, up to 456 African American cases, up to 2,936 African American controls	2,798 European ancestry individuals, 228 French Canadian founder population individuals	Illumina [up to 871,502]
23903356	2013-07-31	Identification of HKDC1 and BACE2 as genes influencing glycemic traits during pregnancy through genome-wide association studies.	1,367 European ancestry individuals, 817 Hispanic individuals, 1,075 Afro-Caribbean ancestry individuals, 1,178 Thai ancestry individuals	NA	Illumina [up to 945,994] (imputed)
23400010	2013-02-12	Genome-wide association analyses suggest NELL1 influences adverse metabolic response to HCTZ in African Americans.	425 European ancestry cases, 342 African American cases	NA	Illumina and Affymetrics [>2 million] (Imputed)
23259602	2012-12-21	Genome-wide association scan of dental caries in the permanent dentition.	1,483 European ancestry comparatively younger individuals, 5,960 European ancestry comparatively older individuals	NA	Illumina and Affymetrix [~ 1.4 Million] (imputed)
24280982	2013-11-26	Polygenic dissection of diagnosis and clinical dimensions of bipolar disorder and schizophrenia.	up to 4,045 European ancestry schizophrenia cases, up to 5,324 schizophrenia cases, up to 7,362 European ancestry bipolar disorder cases, up to 3,048 bipolar disorder cases, up to 11,180 European ancestry controls, up to 8,243 controls	NA	Illumina and Affymetrix [~1.1 Million] (imputed)
23022100	2012-09-26	Discovery and fine mapping of serum protein loci through transethnic meta-analysis.	Up to 25,539 European ancestry individuals, 10,168 Japanese ancestry individuals	10,252 East Asian ancestry individuals	Illumina and Affymetrix [~2.5 million] (imputed)
24105470	2013-10-14	A meta-analysis of genome-wide association studies for adiponectin levels in East Asians identifies a novel locus near WDR11-FGFR2.	6,110 East Asian ancestry individuals, 1,717 Filipino ancestry individuals	38,360 European ancestry individuuals	Illumina and Affymetrix [~2.5 million] (imputed)
23372041	2013-01-30	Novel locus including FGF21 is associated with dietary macronutrient intake.	33,533 European ancestry individuuals	NA	Illumina and Affymetrix [~2.6 million] (Imputed)
24009623	2013-08-30	Genome-wide association study for biomarker identification of Rapamycin and Everolimus using a lymphoblastoid cell line system.	87 European ancestry individuals, 91 African American individuals, 94 Han Chinese ancestry individuals	NA	Illumina and Affymetrix [1,348,798]
24159190	2013-10-24	Genome-wide association study on dimethylarginines reveals novel AGXT2 variants associated with heart rate variability but not with overall mortality.	5110 European ancestry individuals	NA	Illumina and Affymetrix [10,085,758] (Imputed)
24839885	2014-02-19	A genome-wide association meta-analysis of preschool internalizing problems.	3,121 European ancestry individuals, 1,475 children from 1,031 families	88,823 European ancestry individuals	Illumina and Affymetrix [2,403,520] (Imputed)
23583979	2013-04-14	Identification of heart rate-associated loci and their effects on cardiac conduction and rhythm disorders.	85,787 European ancestry individuals, 6,568 Indian Asian ancestry indiviudals	3,831 European ancestry cases, 13,889 European ancestry controls	Illumina and Affymetrix [2,516,789] (Imputed)
21666692	2011-06-12	Genome-wide association study reveals three susceptibility loci for common migraine in the general population.	5,122 European ancestry cases, 18,108 European ancestry controls	32,917 European ancestry individuals, 6,070 African American individuals, 849 Hispanic individuals, 8,637 East Asian ancestry individuals	Illumina and Affymetrix [2,608,509] (imputed)
24929828	2014-06-15	Genome-wide association analysis identifies six new loci associated with forced vital capacity.	52,253 European ancestry indiviudals	27,661 African America/Afro-Caribbean individuals, 4,607 Sub-Saharan African ancestry individuals, 123,706 European ancestry inidividuals	Illumina and Affymetrix [2,762,059] (imputed)
23583978	2013-04-14	A meta-analysis identifies new loci associated with body mass index in individuals of African ancestry.	37,956 African American individuals, 1,188 Nigerian ancestry individuals	NA	Illumina and Affymetrix [3,283,202] (Imputed)
19060911	2008-12-07	Loci influencing lipid levels and coronary heart disease risk in 16 European population cohorts.	21,848 European ancestry individuals, 714 Orcadian individuals	NA	Illumina and Affymetrix [up to ~600,000]
24651765	2014-03-20	Genome-wide meta-analysis of homocysteine and methionine metabolism identifies five one carbon metabolism loci and a novel association of ALDH1L1 with ischemic stroke.	2,710 European and other ancestry individuals, 1,725 European ancestry individuals, 258 African ancestry individuals, 117 individuals	8,830 Han Chinese ancestry individuals	Illumina and Affymetrix [up to 11 Million] (imputed)
24386095	2013-12-30	A genome wide association study identifies common variants associated with lipid levels in the Chinese population.	3,451 Han Chinese ancestry individuals	12,981 European ancestry individuals	Illumina and Affymetrix [up to 2,249,917] (imputed)
18193043	2008-01-13	Newly identified loci that influence lipid concentrations and risk of coronary artery disease.	8,589 European ancestry individuals	23,684 European ancestry individuals, 3,860 African American individuals	Illumina and Affymetrix[~2,261,000] (imputed)
18193045	2008-01-13	Common variants in the GDF5-UQCC region are associated with variation in human height.	1,084 European ancestry cases, 1,287 European ancestry controls, 4,298 European individuals	59,082 European ancestry individuals	Illumina and Affymetrix[~2,261,000] (imputed)
19079261	2008-12-14	Six new loci associated with body mass index highlight a neuronal influence on body weight regulation.	32,387 European ancestry individuals	5,084 European ancestry cases, 5,388 European ancestry controls, 1,139 cases, 1,055 controls	Illumina and Affymetrix[2,399,588](imputed)
18391951	2008-04-06	Many sequence variants affecting diversity of adult human height.	30,968 European ancestry individuals	747 European ancestry idiopathic cases	Illumina and Affymetrix[up to 304,226]
19772629	2009-09-22	Genomewide association study for onset age in Parkinson disease.	857 European ancestry familial cases, 440 idiopathic cases	11,024 breast cancer cases, 15,065 controls	Illumina and Perlegen [1,861,750] (imputed)
23900074	2013-07-29	A genome-wide association scan (GWAS) for mean telomere length within the COGS project: identified loci show little association with hormone-related cancer risk.	2,240 European ancestry individuals	Up to 98,080 European and Asian ancestry individuals	Illumina and Perlegen [2,448,093] (imputed)
22438815	2012-03-15	Comprehensive research synopsis and systematic meta-analyses in Parkinson's disease genetics: The PDGene database.	2,197 cases, 2,061 controls	63,506 European ancestry individuals	Illumina and Perlegen [7,123,920] (imputed)
23222517	2012-12-05	Seventy-five genetic loci influencing the human red blood cell.	62,553 European ancestry individuals, 9,308 South Asian ancestry individuals	NA	Illumina, Affymetrix & Perlegen [2,711,806] imputed
23408906	2013-02-07	A meta-analysis of thyroid-related traits reveals novel loci and gender-specific differences in the regulation of thyroid function.	up to 14,459 European ancestry females, up to 10,936 European ancestry males, up to 433 Old Order Amish females, up to 592 Old Order Amish males	25,490 European ancestry individuals	Illumina, Affymetrix [~2.5 Million] (Imputed)
23722424	2013-05-30	GWAS of 126,559 individuals identifies genetic variants associated with educational attainment.	up to 101,069 European ancestry individuals	2,361 European ancestry cases, 1,927 European ancestry controls	Illumina, Affymterix, Perlegen [up to 2,309,290] (Imputed)
18332876	2008-03-11	A genome-wide association study in 574 schizophrenia trios using DNA pooling.	574 European ancestry trios, 605 European ancestry controls	2,448 European ancestry cases, 2,983 European ancestry controls	Illumina[~550,000](pooled)
18204098	2008-01-20	Association of systemic lupus erythematosus with C8orf13-BLK and ITGAM-ITGAX.	1,311 European ancestry cases, 3,340 European ancestry controls	NA	Illumina[502,033]
18576341	2008-06-24	Association of the TRAF1-C5 locus on chromosome 9 with juvenile idiopathic arthritis.	67 European ancestry cases, 1,952 European ancestry controls, 63 cases	3,941 European ancestry cases, 3,964 European ancestry controls	Illumina[524,684]
18264096	2008-02-10	Multiple loci identified in a genome-wide association study of prostate cancer.	1,172 European ancestry cases, 1,157 European ancestry controls	1,059 European ancestry female individuals	Illumina[527,869]
18776911	2008-09-07	Common variants of FUT2 are associated with plasma vitamin B12 levels.	1,658 European ancestry female individuals	874 European ancestry cases, 1,478 European ancestry controls, 302 cases, 594 controls	Illumina[528,134]
17529973	2007-05-27	A genome-wide association study identifies alleles in FGFR2 associated with risk of sporadic postmenopausal breast cancer.	1,145 European ancestry cases, 1,142 European ancestry controls	8,465 European ancestry individuals	Illumina[528,173]
18483556	2008-05-16	A genome-wide association study identifies novel alleles associated with hair color and skin pigmentation.	2,287 European ancestry female individuals	319 European ancestry cases, 234 European ancestry controls	Illumina[528,173]
18849994	2008-10-12	Susceptibility variants for male-pattern baldness on chromosome 20p11.	296 European ancestry cases, 347 European ancestry controls	1,230 European ancestry cases, 1,251 European ancestry controls	Illumina[531,695]
18488026	2008-05-18	Common sequence variants on 20q11.22 confer melanoma susceptibility.	864 European ancestry cases, 864 European ancestry controls	3,124 European ancestry cases, 3,142 European ancestry controls	Illumina[535,150](pooled)
17401363	2007-04-01	Genome-wide association study of prostate cancer identifies a second risk locus at 8q24.	1,172 European ancestry cases, 1,157 European ancestry controls	374 European ancestry individuals	Illumina[538,548]
18535201	2008-06-05	A genome-wide scan for common genetic variants with a large influence on warfarin maintenance dose.	181 European ancestry individuals	10,287 European ancestry cases, 10,401 European ancestry controls, 4,400 Japanese ancestry cases, 3,179 Japanese ancestry controls, 1,789 cases, 1,771 controls	Illumina[538,629]
18372901	2008-03-30	Genome-wide association scan identifies a colorectal cancer susceptibility locus on 11q23 and replicates risk loci at 8q24 and 18q21.	981 European ancestry cases, 1,002 European ancestry controls	390 European ancestry trios, 1,333 European ancestry cases from 549 families	Illumina[541,628]
17632545	2007-07-15	A genome-wide association study identifies KIAA0350 as a type 1 diabetes gene.	467 European ancestry trios, 561 European ancestry cases, 1,143 European ancestry controls	946 European ancestry cases and 1,098 European ancestry controls from 549 families, 364 European ancestry trios	Illumina[543,071]
18198356	2008-01-15	A novel susceptibility locus for type 1 diabetes on Chr12q13 identified by a genome-wide association study.	467 European ancestry trios, 561 European ancestry cases, 1,143 European ancestry controls	7,334 European ancestry cases, 5,246 European ancestry controls	Illumina[543,071]
17618284	2007-07-08	A genome-wide association scan of tag SNPs identifies a susceptibility variant for colorectal cancer at 8q24.21.	930 European ancestry cases, 960 European ancestry controls	7,473 European ancestry cases, 5,984 European ancestry controls	Illumina[547,647]
17934461	2007-10-14	A genome-wide association study shows that common alleles of SMAD7 influence colorectal cancer risk.	930 European ancestry cases, 960 European ancestry controls	17,089 European ancestry cases, 16,862 European ancestry controls, 783 cases, 664 controls	Illumina[547,647]
18372905	2008-03-30	A genome-wide association study identifies colorectal cancer susceptibility loci on chromosomes 10p14 and 8q23.3.	922 European ancestry cases, 927 European ancestry controls	NA	Illumina[547,647]
17362836	2007-02-20	Genome-wide genotyping in amyotrophic lateral sclerosis and neurologically normal controls: first stage analysis and public release of data.	276 European ancestry cases, 271 European ancestry controls	NA	Illumina[549,062]
19010793	2008-11-14	Genome-wide association analysis of susceptibility and clinical phenotype in multiple sclerosis.	978 European ancestry cases, 883 European ancestry controls	1,400 controls	Illumina[551,642]
18823527	2008-09-29	A genome-wide association study for late-onset Alzheimer's disease using DNA pooling.	1,082 European ancestry cases, 1,239 European ancestry controls	3,929 European ancestry cases, 5,807 European ancestry controls	Illumina[561,494](pooled)
18794853	2008-09-14	Common variants at CD40 and other loci confer risk of rheumatoid arthritis.	3,393 European ancestry cases, 12,460 European ancestry controls	1,922 European ancestry cases, 14,124 European ancestry controls	Illumina[818,728]Affymetrix[~340,000](imputed)
18758464	2008-08-31	Loci on 20q13 and 21q22 are associated with pediatric-onset inflammatory bowel disease.	1,011 European ancestry cases, 4,250 European ancestry controls	Up to 39,859 European ancestry individuals, Up to 1,148 African American individuals	Illumina[NR]
18952825	2008-10-24	Common variants in the JAZF1 gene associated with height identified by linkage and genome-wide association analysis.	3,925 European ancestry individuals	3,303 European ancestry cases, 4,673 European ancestry controls	Illumina[NR]
18840781	2008-10-07	Follow-up analysis of genome-wide association data identifies novel loci for type 1 diabetes.	563 European ancestry cases, 1,146 European ancestry controls, 483 European ancestry trios	18,284 European ancestry cases, 18,926 European ancestry controls	Illumina[up to 1,000,000]
19011631	2008-11-16	Meta-analysis of genome-wide association data identifies four new susceptibility loci for colorectal cancer.	1,902 European ancestry cases, 1,929 European ancestry controls	NA	Illumina[up to 548,586]
23017229	2012-09-24	Genome-wide association replicates the association of Duffy antigen receptor for chemokines (DARC) polymorphisms with serum monocyte chemoattractant protein-1 (MCP-1) levels in Hispanic children.	815 Hispanic children	6,552 East Asian ancestry cases, 6,621 East Asian ancestry controls, 2,830 European ancestry cases, 3,740 European ancestry controls	Ilumina [NR]
22095909	2011-11-16	Serum ferritin levels are associated with a distinct phenotype of chronic hepatitis C poorly responding to pegylated interferon-alpha and ribavirin therapy.	707 European ancestry cases	2,881 lean type 2 diabetes cases, 8,702 obese type 2 diabetes cases, 18,957 controls	NR
22693455	2012-05-31	Stratifying type 2 diabetes cases by BMI identifies genetic risk variants in LAMA1 and enrichment for risk variants in lean compared to obese cases.	2,112 lean type 2 diabetes cases, 4,123 obese type 2 diabetes cases, 54,412 controls	8,092 Chinese ancestry cases, 8,620 Chinese ancestry controls	NR
22960999	2012-09-09	Genome-wide association analyses of esophageal squamous cell carcinoma in Chinese identify multiple susceptibility loci and gene-environment interactions.	2,031 Han Chinese ancestry cases, 2,044 Han Chinese ancestry controls	694 European ancestry cases, 4,375 European ancestry controls, 1,343 cases, 5,352 controls	NR
23150908	2012-11-14	Variant of TREM2 associated with the risk of Alzheimer's disease.	3,550 European ancestry cases, 8,888 European ancestry controls	3,412 European ancestry cases, 4,928 European ancestry controls	NR
23307926	2013-01-09	A genome-wide association study of early menopause and the combined impact of identified variants.	3,493 European ancestry cases, 13,598 European ancestry controls	387 European ancestry cases	NR
23496005	2013-03-18	Clinical, polysomnographic and genome-wide association analyses of narcolepsy with cataplexy: a European Narcolepsy Network study.	585 European ancestry cases	93,982 European ancestry individuals	NR
24097068	2013-10-06	Discovery and refinement of loci associated with lipid levels.	94,595 European ancestry individuals	NA	NR (Imputed)
22864933	2012-01-03	Identification of novel germline polymorphisms governing capecitabine sensitivity.	Up to 84 East Asian ancestry lymphoblastoid cell lines, up to 164 European ancestry lymphoblastoid cell lines, up to 173 African ancestry lymphoblastoid cell lines, up to 82 African American lymphoblastoid cell lines	NA	NR [~2 million]
23284291	2012-12-20	Genome-wide joint meta-analysis of SNP and SNP-by-smoking interaction identifies novel loci for pulmonary function.	50,047 European ancestry individuals	1,262 African American ancestry individuals, 2,740 European ancestry individuals, 2,296 Asian ancestry individuals	NR [~2.5 Million] (imputed)
23894747	2013-02-01	A comprehensive family-based replication study of schizophrenia genes.	11,185 European ancestry cases, 10,768 European ancestry controls	NA	NR [1,085,772] (Imputed)
23453885	2013-02-27	Identification of risk loci with shared effects on five major psychiatric disorders: a genome-wide analysis.	6,990 European ancestry Bipolar disorder cases, 9,227 European ancestry Major depressive disorder cases, 9,379 European ancestry Schizophrenia cases, 161 European ancestry Autism spectrum disorder cases, 4,788 European ancestry Autism spectrum disorder trio cases, 840 European ancestry Attention deficit-hyperactivity disorder cases, 1,947 European ancestry Attention defcit-hyperactivity disorder …	3,301 Han Chinese ancestry cases, 5,299 Han Chinese ancestry controls	NR [1,252,901] (imputed)
22019778	2011-10-23	Identification of two new loci at IL23R and RAB32 that influence susceptibility to leprosy.	706 Han Chinese ancestry cases, 5,581 Han Chinese ancestry controls	NA	NR [1,701,673] (imputed)
22456796	2012-03-28	A single-nucleotide polymorphism in ANK1 is associated with susceptibility to type 2 diabetes in Japanese populations.	4,470 Japanese ancestry cases, 3,071 Japanese ancestry controls	22,957 European ancestry cases, 23,234 European ancestry controls, 420 East Asian ancestry cases, 433 East Asian ancestry controls, 112 African American cases, 298 African American controls, 7,140 cases, 5,455 controls	NR [2,229,890] (imputed)
21743467	2011-07-10	Seven prostate cancer susceptibility loci identified by a multi-stage genome-wide association study.	6,621 European ancestry cases, 6,939 European ancestry controls	661 European ancestry cases, 1,299 European ancestry controls	NR [2.6 million] (imputed)
24770881	2014-04-27	ABCC9 gene polymorphism is associated with hippocampal sclerosis of aging pathology.	1443 cases and 99 controls	up to 795 East Asian ancestry trios	NR [4,913,579] (imputed)
24234648	2013-11-13	No evidence for shared genetic basis of common variants in multiple sclerosis and amyotrophic lateral sclerosis.	4,088 Multiple sclerosis cases, 3,762 Amyotrophic lateralsclerosis cases, 12,030 controls	4,431 Han Chinese ancestry HBV-positive HCC cases, 4,725 Han Chinese ancestry chronic HBV carriers	NR [5,440,446] (imputed)
22807686	2012-07-12	GWAS identifies novel susceptibility loci on 6p21.32 and 21q21.3 for hepatocellular carcinoma in chronic hepatitis B virus carriers.	1,538 Han Chinese ancestry HBV-positive HCC cases, 1,465 Han Chinese ancestry chronic HBV carriers	340 Han Chinese ancestry cases, 409 European ancestry cases	NR [523,663]
22872573	2012-08-07	Genome-wide association study of prognosis in advanced non-small cell lung cancer patients receiving platinum-based chemotherapy.	528 Han Chinese ancestry cases	NA	NR [576,351]
22293688	2012-02-01	1000 Genomes-based imputation identifies novel and refined associations for the Wellcome Trust Case Control Consortium phase 1 Data.	16,179 European ancestry individuals	714 European ancestry venous thrombosis cases, 543 European ancestry individuals	NR [6,233,112] (imputed)
24357727	2013-12-19	A meta-analysis of genome-wide association studies identifies ORM1 as a novel gene controlling thrombin generation potential.	714 European ancestry venous thrombosis cases, 1,253 European ancestry individuals	15,864 European ancestry cases, 19,610 European ancestry controls	NR [6,652,054] (Imputed)
21871595	2011-08-25	A variant in MCF2L is associated with osteoarthritis.	3,177 European ancestry cases, 4,894 European ancestry controls	NA	NR [7,258,070] (imputed)
24322204	2013-12-10	Genome-wide association study of bipolar disorder accounting for effect of body mass index identifies a new risk allele in TCF7L2.	388 European ancestry cases, 1,020 European ancestry controls	NA	NR [up to 8,466,825] (imputed)
19169254	2009-01-25	Genome-wide scan reveals association of psoriasis with IL-23 and NF-kappaB pathways.	1,359 European ancestry cases, 1,400 European ancestry controls	116 South Asian ancestry low maxL* individuals, 115 South Asian ancestry high maxL* individuals	Perlegen [~2.5 million] (imputed)
17999355	2007-10-15	A genomewide association study of skin pigmentation in a South Asian population.	363 South Asian ancestry low maxL* individuals, 374 South Asian ancestry high maxL* individuals	750 European ancestry cases, 828 European ancestry controls, 521 Europeann ancestry trios	Perlegen [1,502,205] (pooled)
17158188	2006-12-07	Novel genes identified in a high-density genome wide association study for nicotine dependence.	482 European ancestry cases, 466 European ancestry controls	26,646 cases,24,889 controls	Perlegen[2.4 million] (pooled)
22368281	2012-02-24	Genome-wide association study of genetic determinants of LDL-c response to atorvastatin therapy: importance of Lp(a).	2,702 European ancestry individuals	432 Japanese ancestry cases, 1,157 Japanese ancestry controls	Perlgen & Illumina [NR] (imputed)
17554261	2007-06-06	Sequence variants in the autophagy gene IRGM and multiple other replicating loci contribute to Crohn's disease susceptibility.	1,748 cases, 2,938 controls		see WTCCC
